# Supplementary material for: Grandparent–Grandchild Coresidence Among Middle-Aged and Older Adults Around the Globe
Source: Populations (Basel). Author manuscript; Available in PMC 2026 Jun 6. (PMC12379973; doi:10.3390/populations1020012)
Supplement: supplementary material [file NIHMS2089245-supplement-supplementary_material.zip]

Archive with 32 entries (22 files):
- Supplementary Materials/
- Supplementary Materials/Replication Files For Grandparent-Grandchild Coresidence G2GAging/
- Supplementary Materials/Replication Files For Grandparent-Grandchild Coresidence G2GAging/Analysis Do Files/
- Supplementary Materials/Replication Files For Grandparent-Grandchild Coresidence G2GAging/Analysis Do Files/coresidence rates graphs by country.do
- Supplementary Materials/Replication Files For Grandparent-Grandchild Coresidence G2GAging/Analysis Do Files/coresidence rates graphs over age.do
- Supplementary Materials/Replication Files For Grandparent-Grandchild Coresidence G2GAging/Analysis Do Files/Regressions.do
- Supplementary Materials/Replication Files For Grandparent-Grandchild Coresidence G2GAging/Analysis Do Files/Summary Stats.do
- Supplementary Materials/Replication Files For Grandparent-Grandchild Coresidence G2GAging/Analysis Do Files/Year Selection and Appending.do
- Supplementary Materials/Replication Files For Grandparent-Grandchild Coresidence G2GAging/G2GAging GP_GChild Coresidence Cleaning/
- Supplementary Materials/Replication Files For Grandparent-Grandchild Coresidence G2GAging/G2GAging GP_GChild Coresidence Cleaning/CHARLS/
- Supplementary Materials/Replication Files For Grandparent-Grandchild Coresidence G2GAging/G2GAging GP_GChild Coresidence Cleaning/CHARLS/Grandchildren CHARLS.do
- Supplementary Materials/Replication Files For Grandparent-Grandchild Coresidence G2GAging/G2GAging GP_GChild Coresidence Cleaning/CHARLS/Merging Harmonized & Grandchildren CHARLS.do
- Supplementary Materials/Replication Files For Grandparent-Grandchild Coresidence G2GAging/G2GAging GP_GChild Coresidence Cleaning/CRELES/
- Supplementary Materials/Replication Files For Grandparent-Grandchild Coresidence G2GAging/G2GAging GP_GChild Coresidence Cleaning/CRELES/Grandchildren CRELES.do
- Supplementary Materials/Replication Files For Grandparent-Grandchild Coresidence G2GAging/G2GAging GP_GChild Coresidence Cleaning/CRELES/Merging Harmonized & Grandchildren CRELES.do
- Supplementary Materials/Replication Files For Grandparent-Grandchild Coresidence G2GAging/G2GAging GP_GChild Coresidence Cleaning/HRS/
- Supplementary Materials/Replication Files For Grandparent-Grandchild Coresidence G2GAging/G2GAging GP_GChild Coresidence Cleaning/HRS/Merging Harmonized & Grandchildren HRS.do
- Supplementary Materials/Replication Files For Grandparent-Grandchild Coresidence G2GAging/G2GAging GP_GChild Coresidence Cleaning/HRS/setup_hrsgk.do
- Supplementary Materials/Replication Files For Grandparent-Grandchild Coresidence G2GAging/G2GAging GP_GChild Coresidence Cleaning/MHAS/
- Supplementary Materials/Replication Files For Grandparent-Grandchild Coresidence G2GAging/G2GAging GP_GChild Coresidence Cleaning/MHAS/Exporting names & labels for organziation.do
- Supplementary Materials/Replication Files For Grandparent-Grandchild Coresidence G2GAging/G2GAging GP_GChild Coresidence Cleaning/MHAS/Grandchildren MHAS.do
- Supplementary Materials/Replication Files For Grandparent-Grandchild Coresidence G2GAging/G2GAging GP_GChild Coresidence Cleaning/MHAS/Merging Harmonized & Grandchildren MHAS.do
- Supplementary Materials/Replication Files For Grandparent-Grandchild Coresidence G2GAging/G2GAging GP_GChild Coresidence Cleaning/SHARE/
- Supplementary Materials/Replication Files For Grandparent-Grandchild Coresidence G2GAging/G2GAging GP_GChild Coresidence Cleaning/SHARE/Grandchildren SHARE.do
- Supplementary Materials/Replication Files For Grandparent-Grandchild Coresidence G2GAging/G2GAging GP_GChild Coresidence Cleaning/SHARE/Loneliness vars SHARE.xlsx
- Supplementary Materials/Replication Files For Grandparent-Grandchild Coresidence G2GAging/G2GAging GP_GChild Coresidence Cleaning/SHARE/Merging Harmonized & Grandchildren SHARE.do
- Supplementary Materials/Replication Files For Grandparent-Grandchild Coresidence G2GAging/Master.do
- Supplementary Materials/Replication Files For Grandparent-Grandchild Coresidence G2GAging/profile.do
- Supplementary Materials/Replication Files For Grandparent-Grandchild Coresidence G2GAging/Raw Data Folder Structure Info/
- Supplementary Materials/Replication Files For Grandparent-Grandchild Coresidence G2GAging/Raw Data Folder Structure Info/Folder Structure for saving raw data.pdf
- Supplementary Materials/Replication Files For Grandparent-Grandchild Coresidence G2GAging/Read Me.docx
- Supplementary Materials/Supplemental Tables.xlsx
