# Supplementary material for: Grandparent–Grandchild Coresidence Among Middle-Aged and Older Adults Around the Globe
Source: Populations (Basel). Author manuscript; Available in PMC 2026 Jun 6. (PMC12379973; doi:10.3390/populations1020012)
Supplement: supplementary material [file NIHMS2089245-supplement-supplementary_material.zip › Supplementary Materials/Replication Files For Grandparent-Grandchild Coresidence G2GAging/Analysis Do Files/coresidence rates graphs by country.do]

*Author 
*** Sarah Anne Reynolds sar48@berkeley.edu
*Prepared for 
*** Grandparent-grandchild Coresidence Among Middle-Aged and Older Adults Around the Globe
*** by Sarah Anne Reynolds, Ryan Edwards, & Jacqueline M. Torres
*Published in
*** Populations V.1 2025


graph set window fontface "Ariel"
clear
set graphics on
pause off
local all ""
local lab ""

use "$PF\Working Data\CrossSectional.dta", clear
statsby [aweight=SvyWeight], by(country) : ci mean AnyGchild
local vars
foreach var of varlist * {
	local vars `vars' `var'
	}
local country country
local numericvars: list vars-country // remove the string variable
foreach var of local numericvars {	
	replace `var'=`var'*100
	}
gen negmean=mean*-1
sort negmean
drop negmean
gen roundmean=round(mean)
gen Country=_n
labmask Country, values(country)

*keep the same order in every graph
preserve
keep Country country
tempfile CountryOrder
save `CountryOrder', replace
restore

*label country names on the graph
levelsof Country, local(levels)
di "`levels'"
local lab : value label Country
foreach l of local levels {
    local all `all' `l' "`: label `lab' `l''"
	}
di `all'
tostring roundmean, gen(strmean)
replace strmean=strmean+"%"

twoway (scatter ub Country, msymbol(none) mlabel(strmean) mlabcolor(black) mlabposition(12)) || /// percentage labels
		(bar mean Country, barw(0.6) color(blue*0.7)) ||  /// main bar graph
		(rcap lb ub Country, lcolor(orange)) /// confidence intervals
		, legend(off) graphregion(color(white)) ///
		xlabel(`all', angle(45)) xtitle({bf:Country}) ///
		ytitle(Percent) ylabel(0(10)50, format(%2.0f) ang(90) labsize(vsmall)) ///
		title("{bf:Figure 1} Older adults' rates of coresidence with grandchildren vary widely across countries.", size(small) position(6)) ///
		caption("Older adults ages 55+ yrs" ///
			"Data from the Gateway to Global Aging Studies; Grandchild coresidence calculated by the authors" ///
			"Population weights applied" ///
			"Data from 2015 with the following exceptions:" ///
			"China 2018, Costa Rica 2005 & 2011, Hungary 2011, Mexico 2012, Netherlands 2013, US 2014" ///
			"See Appendix Table 1 for numerics on the 95% confidence intervals" ///
			, size(vsmall))
	
graph save "$PF\Stata Output\Graphs\MainPrevalence", replace
graph export "$PF\Stata Output\Graphs\MainPrevalence.pdf", replace

*keep countries with at least one statistical difference by advantage
use "$PF\Working Data\CrossSectional.dta", clear


gen StatDiff=0
levelsof country, local(levels)
foreach het in Male Partnered EduHigh NoADL Urban HighIncQuart {
	gen StatDiff`het'=0
	foreach country of local levels { 
		di "`country'" "`het'"
		reg AnyGchild `het' if country=="`country'" [aweight=SvyWeight]
		scalar pvalue=r(table)[4,1]
		if pvalue<0.025 {
			replace StatDiff`het'=1 if country=="`country'"
			replace StatDiff=StatDiff+1 if country=="`country'"
			}
			// end pvalue
		}
		// end country
	}
	// end het
tab country StatDiff	// to see how many have no differences & all differences
drop if StatDiff==0

*label country names on the graph
preserve
local all ""	
collapse AnyGchild StatDiff* [aweight=SvyWeight], by(country)
replace AnyGchild=-AnyGchild
sort AnyGchild
gen Country=_n
labmask Country, values(country)
levelsof Country, local(levels)
di "`levels'"
local lab : value label Country
foreach l of local levels {
    local all `all' `l' "`: label `lab' `l''"
	}
keep Country country StatDiff*
tempfile CountryHetOrder
save `CountryHetOrder'
restore
		
foreach het in Male Partnered EduHigh NoADL Urban HighIncQuart {	
	use "$PF\Working Data\CrossSectional.dta", clear	
	if "`het'"=="Male" {
		local het1 Male
		local het0 Female
		local hetTitle1 "{bf:Male} (Dark Blue) {bf:or Female} (Light Orange)" 
		local hetTitle0 ""
		}
	if "`het'"=="Partnered" {
		local het1 Partnered
		local het0 Single
		local hetTitle1 "{bf:Partnered} (Dark Blue) {bf:or Single} (Light Orange)"
		local hetTitle0 ""
		}
	if "`het'"=="EduHigh" {
		local het1 "High Education"
		local het0 "Low Education"
		local hetTitle1 "{bf:Above} (Dark Blue) {bf:or Below} (Light Orange)"
		local hetTitle0 "{bf:Median Years of Education*}"
		}
	if "`het'"=="NoADL" {
		local het1 "No ADL"
		local het0 "1+ ADL"
		local hetTitle1 "{bf:Without} (Dark Blue) {bf:or With} (Light Orange)"
		local hetTitle0 "{bf:ADL Impairment}"
		}	
	if "`het'"=="Urban" {
		local het1 "Urban"
		local het0 "Rural"
		local hetTitle1 "{bf:Urban} (Dark Blue) {bf:or Rural} (Light Orange)"
		local hetTitle0 ""
		}	
	if "`het'"=="HighIncQuart" {
		local het1 "Top Income Quartile"
		local het0 "Bottom Income Quartile"
		local hetTitle1 "{bf:Top} (Dark Blue) {bf:or Bottom} (Light Orange)"
		local hetTitle0 "{bf:Income Quartile}"
		}			
	
	
	statsby [aweight=SvyWeight], by(country `het') : ci mean AnyGchild
	local vars
	foreach var of varlist * {
		local vars `vars' `var'
		}
	local country country
	local numericvars: list vars-country // remove the string variable
	foreach var of local numericvars {	
		replace `var'=`var'*100
		}
		
	merge m:1 country using `CountryHetOrder'
	gen roundmean=round(mean)
	tostring roundmean, gen(strmean)
	replace strmean=strmean+"%"
	gen Country1=Country-0.1
	gen Country0=Country+0.1

	twoway (bar mean Country1 if `het'==100 & StatDiff`het'==1, barw(0.2) color(blue*0.7)) ||  /// main bar graph
		   (bar mean Country0 if `het'==0 & StatDiff`het'==1, barw(0.2) color(orange*0.4) lcolor(black*.5)) ||  /// main bar graph
		/// (scatter ub Country1 if `het'==100, msymbol(none) mlabel(strmean) mlabcolor(black) mlabposition(12) mlabsize(half_tiny)) || /// percentage 
		/// (scatter ub Country0 if `het'==0, msymbol(none) mlabel(strmean) mlabcolor(black) mlabposition(12)mlabsize(half_tiny)) || /// percentage labels
		/// (rcap lb ub Country1 if `het'==100 & StatDiff`het'==1, lcolor(purple) lwidth(thin) msize(tiny)) /// confidence intervals
		 /// (rcap lb ub Country0 if `het'==0 & StatDiff`het'==1, lcolor(orange) lwidth(thin) msize(tiny)) /// confidence intervals
			, legend(off order(1 "Advantaged" 2 "Disadvantaged") ///
					bmargin(0) size(tiny) rows(1) region(lstyle(none))) ///
			name(`het', replace) graphregion(color(white)) ///
			xlabel(`all', angle(45) labsize(vsmall)) ///
			ytitle(Percent, size(vsmall)) ///
			ylabel(0(10)50, format(%2.0f) ang(90) labsize(vsmall)) ///
			title("`hetTitle1'" "`hetTitle0'", size(small))
	}
	// end het
	
graph combine Male Partnered NoADL Urban EduHigh HighIncQuart, ///	
	title("{bf:Figure 2} Differences in rates of coresidence with grandchildren" ///
		"by socio-demographic characteristics", size(small) position(6)) ///	
	graphregion(color(white)) rows(3) ///
	caption("*Median years of education according to the individual's country, sex, & age group" ///
	"Countries are omitted from the graphs if difference is not statistically significant at 95%" ///
			"Adults ages 55+ yrs" ///
			"ADL - Activities of Daily Living" ///
			"Data from the Gateway to Global Aging Studies; Grandchild coresidence calculated by the authors" ///
			"Population weights applied" ///
			"Data from 2015 with the following exceptions:" ///
			"China 2018, Costa Rica 2005 & 2011, Hungary 2011, Mexico 2012, Netherlands 2013, US 2014" /// 
			"See Appendix Table 1 for exact rates and confidence intervals of all countries" ///
			, size(tiny)) 			
	graph display, ysize(11) xsize(8.5)
	
graph save "$PF\Stata Output\Graphs\HetPrevalence", replace
graph export "$PF\Stata Output\Graphs\HetPrevalence.pdf", replace	
	
	
	
**************************************************************************
***	Graphs of only families with grandchildren
**************************************************************************	
	

***Family Structure	
use "$PF\Working Data\CrossSectional.dta", clear		
keep if AnyGchild==1
bys country: egen N=count(Male)
keep if N>100
gen YoungestGchild_0_17=(YoungestGchild_0_5==1 | YoungestGchild_6_17==1)
tempfile GChildrenOnly
save `GChildrenOnly', replace
	
foreach var of varlist YoungestGchild_0_5 YoungestGchild_0_17 SkippedGen {
	use `GChildrenOnly', clear
	statsby [aweight=SvyWeight], by(country) : ci mean `var'
	rename mean `var'_mean
	replace ub=1 if ub>1
	rename ub `var'_ub
	replace lb=0 if lb<0
	rename lb `var'_lb
	keep country `var'*
	tempfile `var'
	save ``var'', replace
	}

foreach var in YoungestGchild_0_5 YoungestGchild_0_17 {
	merge 1:1 country using ``var''
	drop _merge
	}
	
local vars
foreach var of varlist * {
	local vars `vars' `var'
	}
local country country
local numericvars: list vars-country // remove the string variable
foreach var of local numericvars {	
	replace `var'=`var'*100
	}

gen hundred=100	
foreach var of varlist *_mean {
	gen roundmean=round(`var')
	tostring roundmean, gen(str`var')
	replace str`var'=str`var'+"%"
	drop roundmean
	}


*label country names on the graph
local all ""	
sort SkippedGen_mean
gen Country=-_n
labmask Country, values(country)
levelsof Country, local(levels)
di "`levels'"
local lab : value label Country
foreach l of local levels {
    local all `all' `l' "`: label `lab' `l''"
	}
	
twoway  (bar hundred Country, barw(0.6) color(orange*0.4)) || /// background bar up to 100
		(bar SkippedGen_mean Country, barw(0.6) color(blue*0.7)) ||  /// main bar graph
		/// (scatter SkippedGen_ub Country, msymbol(none) mlabel(strSkippedGen_mean) mlabcolor(black) mlabposition(12)) || /// percentage labels
		(rcap SkippedGen_lb SkippedGen_ub Country, lcolor(orange)) /// confidence intervals
		, legend(order(2 "Skipped Generation" 1 "Three Generations")) ///
		graphregion(color(white)) name(skipped, replace) ///
		xlabel(`all', angle(45)) xtitle({bf:Country}) ///
		ytitle(Percent) ylabel(0(10)100, format(%2.0f) ang(90) labsize(vsmall)) ///
		title("{bf:Figure 4} The majority of adults who coreside with grandchildren" "are in three-generation households.", size(small) position(6)) ///		
		caption("Adults ages 55+ yrs who coreside with grandchildren" ///
			"Countries with samples of over 100 individuals coresiding with grandchildren" ///
			"Skipped Generation indicates none of the older adult's children or children-in-law are present in the household" ///
			"Three Generations refers to the minimum number of generations present in the household" ///
			"Data from the Gateway to Global Aging Studies; Grandchild coresidence calculated by the authors" ///
			"Population weights applied" ///
			"Data from 2015 with the following exceptions:" ///
			"China 2018, Costa Rica 2005 & 2011, Hungary 2011, Mexico 2012, US 2014" /// Netherlands 2013 
			"See Appendix Table 2 for sample sizes, exact rates, and confidence intervals" ///
			, size(vsmall))
			
graph save "$PF\Stata Output\Graphs\FamilyType", replace
graph export "$PF\Stata Output\Graphs\FamilyType.pdf", replace
 
*label country names on the graph
local all ""		 
drop Country 
sort YoungestGchild_0_5_mean
gen Country=-_n
labmask Country, values(country)
levelsof Country, local(levels)
di "`levels'"
local lab : value label Country
foreach l of local levels {
    local all `all' `l' "`: label `lab' `l''"
	}
 
twoway  (bar hundred Country, barw(.8) color(orange*0.4)) ||  ///
		(bar YoungestGchild_0_17_mean Country, barw(.8) color(red*0.4))||  ///
		(bar YoungestGchild_0_5_mean Country, barw(.8) color(blue*0.7)) || ///
		(rcap YoungestGchild_0_17_lb YoungestGchild_0_17_ub Country, lcolor(orange) lwidth(thin) msize(tiny)) || /// confidence intervals
		(rcap YoungestGchild_0_5_lb YoungestGchild_0_5_ub Country, lcolor(orange) lwidth(thin) msize(tiny)) || /// confidence intervals			
	(scatter YoungestGchild_0_17_ub Country, msymbol(none) mlabel(strYoungestGchild_0_17_mean) mlabcolor(black) mlabposition(12) mlabsize(tiny)) || /// percentage 
	(scatter YoungestGchild_0_5_ub Country, msymbol(none) mlabel(strYoungestGchild_0_5_mean) mlabcolor(black) mlabposition(12)mlabsize(tiny)) /// percentage labels
		, legend(order(1 "Youngest grandchild 18+y" 2 "Youngest grandchild age <17y" ///
					3 "Youngest grandchild age <5y") ///
					rows(3) bmargin(0) size(tiny) region(lstyle(none))) ///
		xlabel(`all', angle(45) labsize(vsmall)) xtitle("") graphregion(color(white)) ///
		ytitle(Percent, size(vsmall)) ylabel(0(10)100, format(%2.0f) ang(90) labsize(vsmall)) ///
	title("{bf: Figure 6} Among adults who coreside with grandchildren," "the age of the youngest grandchild is on a broad spectrum.", size(small) position(6)) ///
	name(agegchildren, replace) ///
		caption("Adults ages 55+ yrs who coreside with grandchildren" ///
			"Countries with samples of over 100 individuals coresiding with grandchildren" ///
			"Data from the Gateway to Global Aging Studies; Grandchild coresidence calculated by the authors" ///
			"Population weights applied" ///
			"Data from 2015 with the following exceptions:" ///
			"China 2018, Costa Rica 2005 & 2011, Hungary 2011, Mexico 2012, US 2014" /// Netherlands 2013
			"See Appendix Table 2 for sample sizes, exact rates, and confidence intervals." ///
			, size(tiny))
	graph display, ysize(3.5) xsize(3)
	
graph save "$PF\Stata Output\Graphs\AgeGchild", replace
graph export "$PF\Stata Output\Graphs\AgeGchild.pdf", replace	
	
