# Supplementary material for: Grandparent–Grandchild Coresidence Among Middle-Aged and Older Adults Around the Globe
Source: Populations (Basel). Author manuscript; Available in PMC 2026 Jun 6. (PMC12379973; doi:10.3390/populations1020012)
Supplement: supplementary material [file NIHMS2089245-supplement-supplementary_material.zip › Supplementary Materials/Replication Files For Grandparent-Grandchild Coresidence G2GAging/Analysis Do Files/coresidence rates graphs over age.do]

*Author 
*** Sarah Anne Reynolds sar48@berkeley.edu
*Prepared for 
*** Grandparent-grandchild Coresidence Among Middle-Aged and Older Adults Around the Globe
*** by Sarah Anne Reynolds, Ryan Edwards, & Jacqueline M. Torres
*Published in
*** Populations V.1 2025


graph set window fontface "Ariel"
clear
set graphics on

use "$PF\Working Data\CrossSectional.dta"
drop if Age>85
foreach var in AnyGchild_0_5 AnyGchild_6_17 AnyGchild_18plus AnyGchild {	
	replace `var'=`var'*100
	}
replace country="Czechia" if country=="Czech Republic"
foreach country in China CostaRica Croatia Hungary Mexico Poland Portugal Slovenia US Spain Czechia Estonia {
	preserve
	keep if country=="`country'"
	sum Age
	local Nall `r(N)'
	sum AnyGchild if Age~=.
	local pct=round(r(mean))
	sum Age if AnyGchild==100
	local Ngc=`r(N)'
	sum year
	local year=`r(mean)'
	if "`country'"=="CostaRica" {
		local year "*"
		}
	local extra ""
	if "`country'"=="Mexico" | "`country'"=="CostaRica" | "`country'"=="China" | "`country'"=="Poland" {
		local yscale yscale(range(0 25))
		local ylabel `" 0 10 "10%" 20 "20%" 30 "30%" "'
		local vertalign "22"
		local horzalign "73"
		local ytick "ytick(#5)"
		local yline "yline(5 10 15 20 25 30, lwidth(thin) lcolor(gs13))"
		}
	if "`country'"=="Croatia" | "`country'"=="US" | "`country'"=="Hungary" |"`country'"=="Portugal"  {	
		local yscale ""
		local ylabel `" 0 5 "5%" 10 "10%" 15 "15%" "'
		local vertalign "12.5"
		local horzalign "70"
		local ytick ""
		local yline "yline(5 10 15, lwidth(thin) lcolor(gs13))"
		}
	if "`country'"=="Slovenia" | "`country'"=="Estonia" | "`country'"=="Czechia" | "`country'"=="Spain"  {
		local yscale ""
		local ylabel `" 0 5 "5%" 10 "10%" "'
		local vertalign "7.5"
		local horzalign "78"
		local ytick ""
		local yline "yline(5 10 , lwidth(thin) lcolor(gs13))"
		}
		*/
	if "`country'"=="Mexico" {
			local horzalign "60"
			local vertalign "27"
			}
	if "`country'"=="CostaRica" | "`country'"=="China" {
			local horzalign "76"
			}			
*age & child categories	
	twoway 	(hist Age, discrete percent color(eltblue%50)) ///
			(lpoly AnyGchild_0_5 Age [aweight=SvyWeight], ///
				bwidth(5) lcolor(purple) lwidth(thick)) ///
			(lpoly AnyGchild_6_17 Age [aweight=SvyWeight], ///
				bwidth(5) lcolor(black) lwidth(thick)) ///
			(lpoly AnyGchild_18plus Age [aweight=SvyWeight], ///
				bwidth(5) lcolor(mint) lwidth(thick)) ///
			, text(`vertalign' `horzalign' "{bf:`country' `year'}", size(small)) title("   ") /// 
			name(`country'Age, replace) xtitle("") ytitle("") ///
			caption("N=`Nall'" "`Ngc' (`pct'%) with cores G-child", size(small)) ///
			xlabel(60 "60y" 70 "70y" 80 "80y") ///
			ylabel(`ylabel') `ytick' `yscale' `yline' ///
			graphregion(color(white)) plotregion(color(white)) ///
			legend(rows(2) region(lwidth(none))  ///
			subtitle("{bf:Percent of adults with a coresident grandchild of the following ages}", size(medium)) ///
				   order( 2 "{bf:Ages 0-5 yrs}" ///
						  3 "{bf:Ages 6-17 yrs}" ///
						  4 "{bf:Ages 18+ yrs}" ///
						  - "" ///
						  1 "Histogram of Age" ///
						  - ""))
						  				  
*age & number of greandchildren	
	sum Age if AnyGchild==100
	local Nall `r(N)'		
	twoway 	(lpoly NGchild Age if AnyGchild==100 [aweight=SvyWeight], ///
				bwidth(5) lcolor(purple) lwidth(thick) yaxis(2)) ///
				(hist Age if AnyGchild==100, discrete percent color(eltblue%50) yaxis(1)) ///
			, name(`country'NGchildren, replace) xtitle("") ytitle("") ///
			caption("N=`Nall'", size(small)) ///
			xlabel(60 "60y" 70 "70y" 80 "80y") ///
			ytitle(Percent (Histogram), size(vsmall) axis(1)) ytitle(Number of Grandchildren, size(vsmall) axis(2)) ///
			graphregion(color(white)) plotregion(color(white)) ///
			title("`country'") ///
			legend(rows(2) region(lwidth(none))  ///
				   order( 1 "{bf:Mean number of coresident grandchildren}" ///
						  2 "Histogram of Age"))		
						  */

	restore
	}
	// end countries
	
* Age graphs & % with gchildren at youngest ages
grc1leg2 MexicoAge CostaRicaAge ChinaAge PolandAge USAge CroatiaAge ///
	 HungaryAge PortugalAge SloveniaAge EstoniaAge CzechiaAge SpainAge ///
	, xcommon rows(3) xsize(8.5) ysize(11) imargin(0 0 0 0 0 0 0 0 0 0 0 0) graphregion(color(white)) ///
	title("{bf: Figure 7} Percent of adults coresiding with grandchildren of different ages", ///
		size(small) position(6)) ///
	caption("Adults ages 55-85 yrs" ///
		"Data from the Gateway to Global Aging Studies; Grandchild coresidence calculated by the authors" ////  
		"* 2011 for those younger than age 65; 2005 for those 65 and older" ///
		"Countries with samples of over 100 individuals coresiding with grandchildren" ///
		"Population weights applied" ///
		, size(tiny))
graph save "$PF\Stata Output\Graphs\GrCh_CoRes_Prev_Ages", replace
graph export "$PF/Stata Output/Graphs/GrCh_CoRes_Prev_Ages.pdf", replace

*Age & NGchildren
grc1leg2 MexicoNGchildren CostaRicaNGchildren ChinaNGchildren PolandNGchildren USNGchildren CroatiaNGchildren ///
	 HungaryNGchildren PortugalNGchildren SloveniaNGchildren EstoniaNGchildren CzechiaNGchildren SpainNGchildren ///
	, xcommon ycommon rows(3) xsize(11) ysize(8.5) imargin(0 0 0 0 0 0 0 0 0 0 0 0) graphregion(color(white)) ///
	title("{bf: Figure 5} Mean number of coresiding grandchildren among adults with coresiding grandchildren", ///
		size(small) position(6)) ///
	caption("Adults ages 55-85 yrs who coreside with grandchildren" ///
		"Data from the Gateway to Global Aging Studies; Grandchild coresidence calculated by the authors" ///
		"Data from 2015 with the following exceptions:" ///
			"China 2018, Costa Rica 2005 & 2011, Hungary 2011, Mexico 2012, Netherlands 2013, US 2014" ///
		"Countries with samples of over 100 individuals coresiding with grandchildren" ///
		"Population weights applied" ///
		, size(tiny))
graph save "$PF\Stata Output\Graphs\GrCh_CoRes_NGchildren_Ages", replace
graph export "$PF/Stata Output/Graphs/GrCh_CoRes_NGchildren_Ages.pdf", replace
