# Supplementary material for: Grandparent–Grandchild Coresidence Among Middle-Aged and Older Adults Around the Globe
Source: Populations (Basel). Author manuscript; Available in PMC 2026 Jun 6. (PMC12379973; doi:10.3390/populations1020012)
Supplement: supplementary material [file NIHMS2089245-supplement-supplementary_material.zip › Supplementary Materials/Replication Files For Grandparent-Grandchild Coresidence G2GAging/Analysis Do Files/Regressions.do]

*Author 
*** Sarah Anne Reynolds sar48@berkeley.edu
*Prepared for 
*** Grandparent-grandchild Coresidence Among Middle-Aged and Older Adults Around the Globe
*** by Sarah Anne Reynolds, Ryan Edwards, & Jacqueline M. Torres
*Published in
*** Populations V.1 2025


graph set window fontface "Ariel"
clear
est clear
set graphics on
pause off
local all ""
local lab ""

use "$PF\Working Data\CrossSectional.dta", clear
gen Age2=Age^2 
gen Age3=Age^3

label var HighIncQuart "Top Income Quartile"


levelsof country, local(countries)
foreach country of local countries {
	local Paren`country' ""
	*Each disadvantage separately
	logit AnyGchild Partnered ///
		if country=="`country'" [pweight=SvyWeight]
		margins, dydx(*) atmeans post
		est title: `country' M1
		est sto `country'	// don't add Male to the name b/c this ends up being the title
	logit AnyGchild NoADL ///
		if country=="`country'" [pweight=SvyWeight]
		margins, dydx(*) atmeans post
		est title: `country' M1
		est sto `country'NoADL
	logit AnyGchild EduHigh ///
		if country=="`country'" [pweight=SvyWeight]
		margins, dydx(*) atmeans post
		est title: `country' M1
		est sto `country'EduHigh
		
	*Adjust for Income
	logit AnyGchild Partnered lnTotInc ///
		if country=="`country'" [pweight=SvyWeight]
		margins, dydx(*) atmeans post
		est title: `country' M2
		est sto `country'Partnered2	// don't add Male to the name b/c this ends up being the title
	logit AnyGchild NoADL lnTotInc ///
		if country=="`country'" [pweight=SvyWeight]
		margins, dydx(*) atmeans post
		est title: `country' M2
		est sto `country'NoADL2
	logit AnyGchild EduHigh lnTotInc ///
		if country=="`country'" [pweight=SvyWeight]
		margins, dydx(*) atmeans post
		est title: `country' M2
		est sto `country'EduHigh2

	*Adjust for Income, Urban, Age, Sex
	logit AnyGchild Partnered lnTotInc Urban Male Age Age2 Age3 NChildren ///
		if country=="`country'" [pweight=SvyWeight]
		margins, dydx(*) atmeans post
		est title: `country' M3
		est sto `country'Partnered3	// don't add Male to the name b/c this ends up being the title
	logit AnyGchild NoADL lnTotInc Urban Male Age Age2 Age3 NChildren ///
		if country=="`country'" [pweight=SvyWeight]
		margins, dydx(*) atmeans post
		est title: `country' M3
		est sto `country'NoADL3
	logit AnyGchild EduHigh lnTotInc Urban Male Age Age2 Age3 NChildren ///
		if country=="`country'" [pweight=SvyWeight]
		margins, dydx(*) atmeans post
		est title: `country' M3
		est sto `country'EduHigh3

	global Paren`country' ///
		(`country', mcolor(black) lcolor(black) label(Difference in Rate of Grandchild Coresidence)) ///
		(`country'NoADL, mcolor(black) lcolor(black) label("")) ///
		(`country'EduHigh, mcolor(black) lcolor(black) label("")) ///
		///
		(`country'Partnered2, mcolor(purple) lcolor(black) label(Difference in Rate of Grandchild Coresidence Adjusted for Income)) ///
		(`country'NoADL2, mcolor(purple) lcolor(black) label("")) ///
		(`country'EduHigh2, mcolor(purple) lcolor(black) label("")) ///
		///	
		(`country'Partnered3, mcolor(orange) lcolor(black) label(Difference in Rate of Grandchild Coresidence Adjusted for Income and Additional Demographic Characteristics)) ///
		(`country'NoADL3, mcolor(orange) lcolor(black) label("")) ///
		(`country'EduHigh, mcolor(orange) lcolor(black) label("")) 
		
	global Partnered`country' `country' `country'Partnered2 `country'Partnered3
	global NoADL`country' `country'NoADL `country'NoADL2 `country'NoADL3
	global EduHigh`country' `country'EduHigh `country'EduHigh2 `country'EduHigh3
		

*coefplot `StatSigCountriesParen', drop(_cons)
coefplot $ParenChina || $ParenCostaRica || $ParenCroatia || $ParenMexico || $ParenPoland || $ParenUS, ///
	keep(Partnered NoADL EduHigh) ///
	xline(0, lcolor(red)) ///
	xsize(15) ysize(8.5) graphregion(color(white)) ///
	legend(cols(1) order(2 8 14) size(tiny)) name(graph, replace) ///
	byopts(rows(1) ///
	title("{bf:Figure 3} Income and demographic variables explain little of the gap" "in grandchild coresidence by partner status, ADL impairment, and high/low education.", position(6)) ///
	note("Adults ages 55-85 yrs" ///
	"Data from the Gateway to Global Aging Studies; Grandchild coresidence calculated by the authors" ///
	"Population weights applied" ///
	"Negative estimates indicate the group has a lower rate of grandchild coresidence than their corresponding group." ///  
	"Partnered, not single corresponds to Partnered, single. No ADL impairment corresponds to ADL impairment.  Above median education corresponds to below median education." ///
	"Median education determined by the country, sex, and age group of the individiual" ///
	"Additional Demographic Characteristics are Sex, Age, Age Squared, Age Cubed, Number of Children, and Urban/Rural", size(tiny)))
	

	graph display, ysize(8.5) xsize(22)
		
graph save "$PF\Stata Output\Graphs\Reg", replace
graph export "$PF\Stata Output\Graphs\Reg.pdf", replace
	
				
estout $PartneredAustria $PartneredBelgium $PartneredChina $PartneredCostaRica $PartneredCroatia $PartneredCzechia $PartneredDenmark $PartneredEstonia $PartneredFrance $PartneredGermany $PartneredGreece $PartneredHungary $PartneredIsrael $PartneredItaly $PartneredLuxembourg $PartneredMexico $PartneredNetherlands $PartneredPoland $PartneredPortugal $PartneredSlovenia $PartneredSpain $PartneredSweden $PartneredSwitzerland $PartneredUS using"$PF\Stata Output\RegressionsPartnered.txt", replace title(Margins from Logit: redictors of Grandchild Coresidence) mlabels(,titles) starlevels(+ 0.10 * 0.05 ** 0.01) ///
				cells(b(star fmt(3) label(Coef.)) se(fmt(3) label(SE) par(`"="("'`")""'))) ///
				/*order()*/ ///
				stats(N prob, fmt(%9.3f %9.0g)) label 	///
				note("etc" "etc" "etc") 
				
estout $NoADLAustria $NoADLBelgium $NoADLChina $NoADLCostaRica $NoADLCroatia $NoADLCzechia $NoADLDenmark $NoADLEstonia $NoADLFrance $NoADLGermany $NoADLGreece $NoADLHungary $NoADLIsrael $NoADLItaly $NoADLLuxembourg $NoADLMexico $NoADLNetherlands $NoADLPoland $NoADLPortugal $NoADLSlovenia $NoADLSpain $NoADLSweden $NoADLSwitzerland $NoADLUS using"$PF\Stata Output\RegressionsNOADL.txt", replace title(Margins from Logit: redictors of Grandchild Coresidence) mlabels(,titles) starlevels(+ 0.10 * 0.05 ** 0.01) ///
				cells(b(star fmt(3) label(Coef.)) se(fmt(3) label(SE) par(`"="("'`")""'))) ///
				/*order()*/ ///
				stats(N prob, fmt(%9.3f %9.0g)) label 	///
				note("etc" "etc" "etc") 		
				
estout $EduHighAustria $EduHighBelgium $EduHighChina $EduHighCostaRica $EduHighCroatia $EduHighCzechia $EduHighDenmark $EduHighEstonia $EduHighFrance $EduHighGermany $EduHighGreece $EduHighHungary $EduHighIsrael $EduHighItaly $EduHighLuxembourg $EduHighMexico $EduHighNetherlands $EduHighPoland $EduHighPortugal $EduHighSlovenia $EduHighSpain $EduHighSweden $EduHighSwitzerland $EduHighUS using"$PF\Stata Output\RegressionsEduHigh.txt", replace title(Margins from Logit: redictors of Grandchild Coresidence) mlabels(,titles) starlevels(+ 0.10 * 0.05 ** 0.01) ///
				cells(b(star fmt(3) label(Coef.)) se(fmt(3) label(SE) par(`"="("'`")""'))) ///
				/*order()*/ ///
				stats(N prob, fmt(%9.3f %9.0g)) label 	///
				note("etc" "etc" "etc") 				
		
