# Supplementary material for: Grandparent–Grandchild Coresidence Among Middle-Aged and Older Adults Around the Globe
Source: Populations (Basel). Author manuscript; Available in PMC 2026 Jun 6. (PMC12379973; doi:10.3390/populations1020012)
Supplement: supplementary material [file NIHMS2089245-supplement-supplementary_material.zip › Supplementary Materials/Replication Files For Grandparent-Grandchild Coresidence G2GAging/Analysis Do Files/Summary Stats.do]

*Author 
*** Sarah Anne Reynolds sar48@berkeley.edu
*Prepared for 
*** Grandparent-grandchild Coresidence Among Middle-Aged and Older Adults Around the Globe
*** by Sarah Anne Reynolds, Ryan Edwards, & Jacqueline M. Torres
*Published in
*** Populations V.1 2025


clear
use "$PF\Working Data\CrossSectional.dta"
keep country year
duplicates drop
tostring year, replace
drop if country=="CostaRica" & year=="2011"
replace year="2005,2011" if country=="CostaRica" 
tempfile year
save `year', replace

clear
use "$PF\Working Data\CrossSectional.dta"
statsby [aweight=SvyWeight], by(country) : ci mean AnyGchild
order country N mean lb ub
keep country N mean lb ub
foreach var in mean lb ub {
	replace `var'=100*`var'
	}
tostring mean ub lb, replace format( %2.1f) force
gen CI=lb+" - "+ub
drop lb ub
label var mean "Grandchild coresidence rate"
label var N "N"
tempfile main
save `main'

foreach het in Male Partnered NoADL Urban EduHigh HighIncQuart {
	if "`het'"=="Male" {
		local het1 Male
		local het0 Female
		}
	if "`het'"=="Partnered" {
		local het1 Partnered
		local het0 Single
		}
	if "`het'"=="NoADL" {
		local het1 "No ADL"
		local het0 "1+ ADL"
		}	
	if "`het'"=="Urban" {
		local het1 "Urban"
		local het0 "Rural"
		}		
	if "`het'"=="EduHigh" {
		local het1 "High Education"
		local het0 "Low Education"
		}
	if "`het'"=="HighIncQuart" {
		local het1 "Top Income Quartile"
		local het0 "Bottom Income Quartile"
		}	
	use "$PF\Working Data\CrossSectional.dta", clear
	statsby [aweight=SvyWeight], by(country) : ci mean `het'
	keep country mean 
	tostring mean, replace format( %3.2f) force	
	rename mean `het'
	label var `het' "Proportion of older adults who are `het1'"
	tempfile `het'
	save ``het'', replace
	
	use "$PF\Working Data\CrossSectional.dta", clear
	statsby [aweight=SvyWeight], by(country `het') : ci mean AnyGchild
	keep country `het' mean lb ub
	foreach var in mean lb ub {
		replace `var'=100*`var'
		}
	tostring mean ub lb, replace format( %2.1f) force
	gen CI=lb+" - "+ub
	drop lb ub
	reshape wide mean CI, i(country) j(`het')
	forvalues i=0/1 {
		label var CI`i' "CI"
		label var mean`i' "Percentage of older `het`i'' adults who have coresiding grandchildren"
		foreach var in CI mean {
			rename `var'`i' `het'_`var'`i'
			}
			// end var
		}
		// end i
	tempfile `het'means
	save ``het'means', replace
	}
	// end het
	
	
use `year', clear
foreach file in main Male Malemeans Partnered Partneredmeans NoADL NoADLmeans Urban Urbanmeans EduHigh EduHighmeans HighIncQuart HighIncQuartmeans {
	merge 1:1 country using ``file'', nogen
	}
	
export excel using "$PF\Stata Output\Summary Stats.xlsx", firstrow(varlabels) replace

foreach type in SkippedGen NGchild YoungestGchild_0_5 YoungestGchild_6_17 YoungestGchild_18 {
	use "$PF\Working Data\CrossSectional.dta", clear		
	statsby [aweight=SvyWeight] if AnyGchild==1, by(country) : ci mean `type'
	keep country mean lb ub
	*because number of grandchildren is not a a percentage
	if "`type'" ~= "NGchild" {
		foreach var in mean lb ub {
			replace `var'=100*`var'
			}
			// end var
		}
		// end type
	tostring mean ub lb, replace format( %2.1f) force
	gen CI=lb+" - "+ub
	drop lb ub
	rename mean `type'mean
	rename CI `type'CI
	tempfile `type'
	save ``type'', replace
	}
	
use "$PF\Working Data\CrossSectional.dta", clear		
drop if AnyGchild==0	 
collapse (count) Male, by(country)
rename Male N
foreach type in SkippedGen NGchild YoungestGchild_0_5 YoungestGchild_6_17 YoungestGchild_18 {
	merge 1:1 country using ``type'', nogen
	}
label var SkippedGenmean "Percent in Skipped Generation Household"
label var SkippedGenCI "CI for Skipped Generation Household"
label var NGchildmean "Average Number of Coresident Grandchildren"
label var NGchildCI "CI for Average Number of Coresident Grandchildren"
label var YoungestGchild_0_5mean "Percent with Youngest Coresident Grandchild ages 0-5yrs"
label var YoungestGchild_0_5CI "CI for Youngest Coresident Grandchild ages 0-5yrs"
label var YoungestGchild_6_17mean "Percent with Youngest Coresident Grandchild ages 6-17yrs"
label var YoungestGchild_6_17CI "CI for Youngest Coresident Grandchild ages 6-17yrs"
label var YoungestGchild_18mean "Percent with Youngest Coresident Grandchild ages 18+yrs"
label var YoungestGchild_18CI "CI for Youngest Coresident Grandchild ages 18+yrs"
export excel using "$PF\Stata Output\Summary Stats2.xlsx", firstrow(varlabels) replace
// TITLE : ONLY OLDER ADULTS WITH CORESIDENT GRANDCHILDREN


use "$PF\Working Data\CrossSectional.dta", clear		
drop if AnyGchild==0	 
gen AnyGGchild=(NGrtgchild>0 & NGrtgchild~=.)
collapse (mean) AnyGGchild, by(country)
