# Supplementary material for: Grandparent–Grandchild Coresidence Among Middle-Aged and Older Adults Around the Globe
Source: Populations (Basel). Author manuscript; Available in PMC 2026 Jun 6. (PMC12379973; doi:10.3390/populations1020012)
Supplement: supplementary material [file NIHMS2089245-supplement-supplementary_material.zip › Supplementary Materials/Replication Files For Grandparent-Grandchild Coresidence G2GAging/Analysis Do Files/Year Selection and Appending.do]

*Author 
*** Sarah Anne Reynolds sar48@berkeley.edu
*Prepared for 
*** Grandparent-grandchild Coresidence Among Middle-Aged and Older Adults Around the Globe
*** by Sarah Anne Reynolds, Ryan Edwards, & Jacqueline M. Torres
*Published in
*** Populations V.1 2025


clear all
set graphics off

use "$PF/Working Data/CRELES/CRELES_for_analysis.dta", clear
keep XXX_ID_VARS_XXX country PersonID XXX_TIME_INVARIANT_XXX Male Edu* *_r1
rename *_r1 *
gen year=2005
drop if Age<65
drop if Age>=.
gen EduLow=Edu0==1
tempfile CR1
save `CR1', replace

use "$PF/Working Data/CRELES/CRELES_for_analysis.dta", clear
keep XXX_ID_VARS_XXX country PersonID XXX_TIME_INVARIANT_XXX Male Edu* *_r4
rename *_r4 *
gen year=2011
drop if Age<55 | Age>64
drop if Age>=.
gen EduLow=Edu0==1
tempfile CR4
save `CR4', replace

use "$PF/Working Data/CHARLS/CHARLS_for_analysis.dta", clear
keep XXX_ID_VARS_XXX country PersonID XXX_TIME_INVARIANT_XXX Male Edu* *_r4
rename *_r4 *
gen year=2018
drop if Age<45
drop if Age>=.
gen EduLow=Edu0==1
tempfile CN4
save `CN4', replace

use "$PF/Working Data/MHAS/MHAS_for_analysis.dta", clear
keep XXX_ID_VARS_XXX country PersonID XXX_TIME_INVARIANT_XXX Male Edu* *_r3
rename *_r3 *
gen year=2012
drop if Age<50
drop if Age>=.
gen EduLow=Edu0==1
tempfile MX3
save `MX3', replace

use "$PF/Working Data/HRS/HRS_for_analysis.dta", clear
rename *_r12 *
gen year=2014
drop if Age<50
drop if Age>=.
gen EduLow=(EduTerc==0)
tempfile US12
save `US12', replace

use "$PF/Working Data/SHARE/SHARE_for_analysis.dta", clear
drop *f *i
local stublist ""
ds *_r1 *_r2 *_r4 *_r5 *_r6 *_r7
foreach v of varlist `r(varlist)' {
    local vv = substr("`v'", 1, strlen("`v'")-1)
    local stublist `stublist' `vv'
}
local stublist: list uniq stublist

gen cn=substr(PersonID,1,2)
reshape long `stublist', i(PersonID) j(wave)

rename *_r *

gen wave6=Rural~=. & wave==6
gen wave5=Rural~=. & wave==5
gen wave4=Rural~=. & wave==4

bys country: egen InWave6=mean(wave6)
bys country: egen InWave5=mean(wave5)
bys country: egen InWave4=mean(wave4)

keep if [wave==6 & InWave6>0] | ///
		[wave==5 & InWave5>0 & InWave6==0 ] | ///
		[wave==4 & InWave4>0 & InWave5==0 & InWave6==0 ] 
decode country, gen(Country)
drop country
rename Country country
gen year=. 
replace year=2015 if wave==6 & InWave6>0
replace year=2013 if wave==5 & InWave5>0 & InWave6==0 
replace year=2011 if wave==4 & InWave4>0 & InWave5==0 & InWave6==0  
		
drop if Age<50
drop if Age>=.	


drop PersonID
	
append using `CR1'
append using `CR4'
append using `CN4'
append using `MX3'
append using `US12'
replace country="CostaRica" if country=="Costa Rica"
replace country="Czechia" if country=="Czech Republic"

*Drop misc variables
rename XXX_TIME_INVARIANT_XXX XXX_DEMOGRAPHIC_VARS_XXX
rename XXX_GRANDPARENT_VARS_XXX XXX_GRANDCHILD_VARS_XXX
drop *ave6 *ave5 *ave4
drop r*iwstat 
drop raedyrs r12wtresp _merge 
drop *_r13

keep if Age>=55

drop if Age<50 
replace Age=100 if Age>100 & Age<.
egen agecat=cut(Age), at(49, 55, 60, 65, 70, 75, 80, 85, 90)
	
replace lnWealth=. if lnWealth<0
bys country: egen MedWealth=median(lnWealth) if lnWealth<.
gen AboveMedWealth=lnWealth>MedWealth if lnWealth<.


*replace those missing education info with median for their country/sex/age
bys country Male agecat: egen MedEdu=median(EduYears)
replace EduYears=MedEdu if EduYears==.
gen EduHigh=EduYears>=MedEdu 

gen temp=Edu0+EduPrim+EduSec+EduTerc

replace Edu0=1 if temp==. & EduYears<=7
replace Edu0=0 if temp==. & EduYears>7 & EduYears~=.

replace EduPrim=1 if temp==. & EduYears>7 & EduYears<=11
replace EduPrim=0 if temp==. & (EduYears<=7 | EduYears>11) & EduYears~=.

replace EduSec=1 if temp==. & EduYears>11 & EduYears<=12.5 
replace EduSec=0 if temp==. & (EduYears<=11 | EduYears>12.5) & EduYears~=.

replace EduTerc=1 if temp==. & EduYears>12.5 & EduYears~=.
replace EduTerc=0 if temp==. & EduYears<=12.5

drop temp MedEdu


*wealth quartiles
bys country: egen top25inc=pctile(lnTotInc), p(75)
gen Top25Inc=(lnTotInc>=top25inc & lnTotInc~=.)
bys country: egen bottom25inc=pctile(lnTotInc), p(25)
gen Bottom25Inc=(lnTotInc<=bottom25inc)
gen HighIncQuart=Top25Inc
replace HighIncQuart=. if Top25Inc==0
replace HighIncQuart=0 if Bottom25Inc==1
drop *25inc *25Inc

gen Urban=Rural * -1+1

gen NoADL=(ADL==0)	

foreach country of local Countries {
	sum Age if country=="`country'"
	local N`country'=r(N)
	}
	
gen AnyGchild_0_5=NGchild_0_5>0 & NGchild_0_5~=.
gen AnyGchild_6_17=NGhild_6_17>0 & NGhild_6_17~=.
gen AnyGchild_18plus=Max_AgeGchild>17 & Max_AgeGchild~=.
gen OnlyAdultGchild=AnyGchild==1 & AnyGchild_6_17==0 & AnyGchild_0_5==0

gen YoungestGchild_0_5=(Min_AgeGchild<6 & Min_AgeGchild~=.)
gen YoungestGchild_6_17=(Min_AgeGchild<18 & Min_AgeGchild>=6 & Min_AgeGchild~=.)
gen YoungestGchild_18plus=(Min_AgeGchild>=18 & Min_AgeGchild~=.)

replace AnyChildinlaw=0 if country=="US"
gen SkippedGen=AnyGchild==1 & AnyChild==0 & AnyChildinlaw==0

replace NGchild=0 if NGchild==.
replace NGrtgchild=0 if NGrtgchild==.
replace NGchild=NGchild+NGrtgchild

label var Male "Sex=Male"
label var NoADL "No ADL impairment"
label var Partnered "Partnered, not single"
label var EduHigh "Above median education"
label var HighIncQuart "Top income quartile in contrast to bottom"

save "$PF\Working Data\CrossSectional.dta", replace 
