# Supplementary material for: Grandparent–Grandchild Coresidence Among Middle-Aged and Older Adults Around the Globe
Source: Populations (Basel). Author manuscript; Available in PMC 2026 Jun 6. (PMC12379973; doi:10.3390/populations1020012)
Supplement: supplementary material [file NIHMS2089245-supplement-supplementary_material.zip › Supplementary Materials/Replication Files For Grandparent-Grandchild Coresidence G2GAging/G2GAging GP_GChild Coresidence Cleaning/CHARLS/Grandchildren CHARLS.do]

*Author 
*** Sarah Anne Reynolds sar48@berkeley.edu
*Prepared for 
*** Grandparent-grandchild Coresidence Among Middle-Aged and Older Adults Around the Globe
*** by Sarah Anne Reynolds, Ryan Edwards, & Jacqueline M. Torres
*Published in
*** Populations V.1 2025


clear
set more off

local y1 2011
local y2 2013
local y3 2015
local y4 2018

global FullSample_w1 "$Raw_CHARLS\Wave 1\demographic_background.dta"
global FullSample_w2 "$Raw_CHARLS\Wave 2\Demographic_Background.dta"
global FullSample_w3 "$Raw_CHARLS\Wave 3\Demographic_Background.dta"
global FullSample_w4 "$Raw_CHARLS\Wave 4\Demographic_Background.dta"


**PREP VARIABLES INTO ROSTER FORM
*Wave 1
use "$Raw_CHARLS\Wave 1\household_roster.dta", clear
keep ID householdID communityID a002_* a003_1_* a006_*
rename *_ *
reshape long a002_ a003_1_ a006_, i(householdID) j(pn) 
rename *_ *
drop if a002==. 
tempfile roster_w1
save `roster_w1', replace
global roster_w1 `roster_w1'

*Wave 2
use "$Raw_CHARLS\Wave 2\Child.dta", clear
keep if HHmemberID~=. 
keep ID householdID HHmemberID age gender
rename gender a002
replace age=. if age>100
rename age ChildAge
tempfile child2
save `child2', replace

use "$Raw_CHARLS\Wave 2\Other_HHmember.dta", clear
append using `child2'
sort ID householdID HHmemberID
replace a006=7 if communityID=="" 	// indicate added children
replace a002=za002 if a002==. 		// last wave info
replace a003_1=za003_1 if a003_1==. // last wave info
tempfile roster_w2
save `roster_w2', replace
global roster_w2 `roster_w2'

*Wave 3
use "$Raw_CHARLS\Wave 3\Child.dta", clear
keep if HHmemberID~=. 
keep ID householdID HHmemberID age gender
rename gender a002
replace age=. if age>100
rename age ChildAge
tempfile child3
save `child3', replace

use "$Raw_CHARLS\Wave 3\Family_Information.dta", clear
keep ID householdID communityID a006_w3_1_* a006_* a005_w3_*
rename *_ *
rename a006_w3_1_* a003_1_*
drop a006_w3_*
reshape long a006_ a003_1_ a005_w3_ , i(householdID) j(Other_HHmemberID) 
drop if a006_==. 
rename a006_ a006
rename a005_w3_ a002
append using `child3'
tempfile roster_w3
save `roster_w3', replace
global roster_w3 `roster_w3'

*Wave 4
use "$Raw_CHARLS\Wave 4\Family_Information.dta", clear
keep ID householdID cv009 a006_* a005_w4_* a005_w3_*
rename *_ *
reshape long a006_ a005_w4_ a005_w3_, i(householdID) j(personid)
drop if a006_==. 
recode a006_ (1=8)(2=9)(3=6)(5=1)(6=3)(7=4)(8=7)(9=5)
rename a005_w3_ a002
rename a005_w4_ age
tempfile roster_w4
save `roster_w4', replace
global roster_w4 `roster_w4'

forvalues r=1/4 {
	use "${FullSample_w`r'}", clear
	keep householdID
	duplicates drop
	tempfile FullSample
	save `FullSample', replace
	
	use "${roster_w`r'}", clear
	local allvars ""
	local householdID householdID
	foreach var of varlist * {
		local allvars `allvars' `var'
		}
	local allvars: list allvars-householdID
	foreach var of local allvars {
		destring `var', replace
		}
	
	merge m:1 householdID using `FullSample'
	drop if _merge==1
	gen male=(a002==1)
	
	if `r'~=4 {	
		gen age= `y`r''-a003_1 
		replace age=. if age>100
		}
	if `r'==2 {
		replace age=ChildAge if age==.
		}
	
	gen grandchild=(a006==9)
	gen child=(a006==7)
	gen childinlaw=(a006==8)
	
	gen gchild_6_17=(grandchild==1) & age<18 & age>=6
	gen gchild_0_5 =(grandchild==1) & age<6  & age>=0
	gen gchild_male =(grandchild==1) & male==1
	gen gchild_female =(grandchild==1) & male==0
	gen gchild_age=age if grandchild==1
	gen child_male =(child==1) & male==1
	gen child_female =(child==1) & male==0
	gen other_adult=(grandchild==0 & age>=18 & age<.)
	
	bys householdID: egen N`r'gchild=sum(grandchild)
	bys householdID: egen N`r'child=sum(child)
	bys householdID: egen N`r'childinlaw=sum(childinlaw)
	bys householdID: egen N`r'gchild_6_17=sum(gchild_6_17)
	bys householdID: egen N`r'gchild_0_5 =sum(gchild_0_5)
	bys householdID: egen Max_Age`r'gchild=max(gchild_age)
	bys householdID: egen Min_Age`r'gchild=min(gchild_age)
	bys householdID: egen N`r'NonGChildAdult=sum(other_adult)

	bys householdID: egen Male`r'gchild=max(gchild_male)
	bys householdID: egen Female`r'gchild=max(gchild_female)
	bys householdID: egen Male`r'child=max(child_male)
	bys householdID: egen Female`r'child=max(child_male)
	
	keep householdID N* Max_ Min_ Male* Female*
	rename householdID householdID //there is a number behind it for the wave

	gen Any`r'gchild=N`r'gchild>0 
	gen Any`r'child=N`r'child>0 
	gen Any`r'childinlaw=N`r'childinlaw>0
	duplicates drop
	
	if `r'==1 {
		rename householdID householdID_w1
		}
	
	tempfile roster_w`r'
	save `roster_w`r'', replace
	}

use "$Raw_CHARLS\H_CHARLS_D_Data.dta", clear
keep householdID householdID_w1
duplicates drop 
merge m:1 householdID_w1 using `roster_w1'
duplicates drop householdID if _merge==1, force
drop _merge
forvalues i=2/4 {
	merge m:1 householdID using `roster_w`i'', nogen
	}
	
order *, alpha
order householdID N1gchil* N2gchil* N3gchil* N4gchil* ///
	N*gchild_0_5 N*gchild_6_17 ///
	Min_Age*gchild Max_Age*gchild Male*gchild Female*gchild Any*gchild ///
	N*child Any*child Male*child Female*child N*NonGChildAdult

save "$Cleaned_CHARLS/CHARLS_FROM_ROSTERS.dta", replace 
