# Supplementary material for: Grandparent–Grandchild Coresidence Among Middle-Aged and Older Adults Around the Globe
Source: Populations (Basel). Author manuscript; Available in PMC 2026 Jun 6. (PMC12379973; doi:10.3390/populations1020012)
Supplement: supplementary material [file NIHMS2089245-supplement-supplementary_material.zip › Supplementary Materials/Replication Files For Grandparent-Grandchild Coresidence G2GAging/G2GAging GP_GChild Coresidence Cleaning/CHARLS/Merging Harmonized & Grandchildren CHARLS.do]

*Author 
*** Sarah Anne Reynolds sar48@berkeley.edu
*Prepared for 
*** Grandparent-grandchild Coresidence Among Middle-Aged and Older Adults Around the Globe
*** by Sarah Anne Reynolds, Ryan Edwards, & Jacqueline M. Torres
*Published in
*** Populations V.1 2025

clear
set more off

use "$Raw_CHARLS\H_CHARLS_D_Data.dta", clear
keep ID	householdID	hhid pn householdID_w1  r*iwstat ///
	r*agey		ragender	raeduc_c 	r*mstat		r*work		s*work		r*itearn ///
	s*itearn		r*adlab_c 		s*adlab_c		r*iadla 	h*child	h*tcamt	///
	h*fcamt		h*rural	h*hhres	hh*atotb	h*atotb 	hh*itot ///
	r1wtresp h*gkcare ///
    r*dlrc r*imrc r*cesd10 r*wtresp
	
	
	

drop h*dchild	

gen Edu0=(raeduc_c<=4)
gen EduPrim=(raeduc_c>=5 & raeduc_c<6)
gen EduSec=(raeduc_c>=6 & raeduc_c<7)
gen EduTerc=(raeduc_c>=7 & raeduc_c<.)
gen EduYears=raeduc_c
gen Male=(ragender==1)
foreach var of varlist Edu* {
	replace `var'=. if raeduc_c>=.
	}

forvalues i==1/4 {
	gen Partnered_r`i'=(r`i'mstat==1 | r`i'mstat==3)
	gen Works_r`i'=r`i'work
	gen WorksSpouse_r`i'=s`i'work
	gen lnTotInc_r`i'=ln(hh`i'itot+.01)	
	gen lnEmpInc_r`i'=ln(r`i'itearn+.01)
	gen lnEmpIncSpouse_r`i'=ln(s`i'itearn+.01)
	}
	
forvalues i==1/2 {			
	gen lnWealth_r`i'=ln(hh`i'atotb+.01) 	// hh wealth
	}
forvalues i==3/4 {
	gen lnWealth_r`i'=ln(h`i'atotb+.01)  	// wealth of r + s
	}
	
	
rename r*wtresp SvyWeight_r* 
rename r*agey Age_r* 
rename r*adlab_c ADL_r* 
rename s*adlab_c ADLSpouse_r* 
rename r*iadla IADL_r*
rename h*rural Rural_r* 
rename h*hhres HHSize_r*
rename h*child NChildren_r*
rename h*gkcare Care4Gchild_r*
rename r*dlrc DelayedWordRecall_r*
rename r*imrc ImmedWordRecall_r*
rename r*cesd10 DepressScale_r*
forvalues i=1/4 {
	gen TotalWordRecall_r`i'=DelayedWordRecall_r`i' + ImmedWordRecall_r`i'
	}

keep ID householdID householdID_w1 pn Edu* Partnered* Works* ln* Age* Male ADL* IADL_r* Rural* HHSize_r* NChildren*  Care4Gchild*  TotalWordRecall_r* DelayedWordRecall_r* ImmedWordRecall_r* r*iwstat DepressScale_r* SvyWeight_r*

merge m:1 householdID householdID_w1 using "$Cleaned_CHARLS/CHARLS_FROM_ROSTERS.dta"
drop _merge
rename ID PersonID
rename	N*gchild	NGchild_r*
rename	N*gchild_0_5	NGchild_0_5_r*
rename	N*gchild_6_17	NGhild_6_17_r*
rename	Any*gchild	AnyGchild_r*
rename	N*child	NChild_r*
rename	Any*child	AnyChild_r*
rename	N*childinlaw	NChildinlaw_r*
rename	Any*childinlaw	AnyChildinlaw_r*
rename	Min_Age*gchild	Min_AgeGchild_r*
rename	Max_Age*gchild	Max_AgeGchild_r*
rename	Male*gchild	MaleGchild_r*
rename	Female*gchild	FemaleGchild_r*
rename	Male*child	MaleChild_r*
rename	Female*child	FemaleChild_r*
rename	N*NonGChildAdult	NNonGchildAdult_r*

gen country="China"
gen XXX_ID_VARS_XXX=.
gen XXX_TIME_INVARIANT_XXX=.
gen XXX_GRANDPARENT_VARS_XXX=.
gen XXX_ECON_VARS_XXX=.
gen XXX_DECENDENTS_XXX=.
gen XXX_HHSTRUCTURE_XXX=.
gen XXX_CARE_XXX=.

order XXX_ID_VARS_XXX country PersonID SvyWeight* ///
	XXX_TIME_INVARIANT_XXX Male Edu* ///
	XXX_GRANDPARENT_VARS_XXX Partnered* Age* ADL* IADL* TotalWordRecall* DelayedWordRecall* ImmedWordRecall* Rural* ///
	XXX_ECON_VARS_XXX Works* ln* ///
	XXX_DECENDENTS_XXX NChildren* ///
	XXX_CARE_XXX Care4Gchild* ///
	XXX_HHSTRUCTURE_XXX  HHSize_r*
	
destring PersonID, replace
keep if pn==1
drop pn
	
save "$Cleaned_CHARLS/CHARLS_for_analysis.dta", replace
