# Supplementary material for: Grandparent–Grandchild Coresidence Among Middle-Aged and Older Adults Around the Globe
Source: Populations (Basel). Author manuscript; Available in PMC 2026 Jun 6. (PMC12379973; doi:10.3390/populations1020012)
Supplement: supplementary material [file NIHMS2089245-supplement-supplementary_material.zip › Supplementary Materials/Replication Files For Grandparent-Grandchild Coresidence G2GAging/G2GAging GP_GChild Coresidence Cleaning/CRELES/Grandchildren CRELES.do]

*Author 
*** Sarah Anne Reynolds sar48@berkeley.edu
*Prepared for 
*** Grandparent-grandchild Coresidence Among Middle-Aged and Older Adults Around the Globe
*** by Sarah Anne Reynolds, Ryan Edwards, & Jacqueline M. Torres
*Published in
*** Populations V.1 2025

clear
set more off

global roster_w1 "CRELES_w1\HouseholdMembers"
global roster_w2 "CRELES_w2\HouseholdMembers_w2"
global roster_w3 "CRELES_w3\HouseholdMembers_w3"
global roster_RC_w1 "CRELES_RC_w1_V2\Householdmembers_RC_W1_V2"
global roster_RC_w2 "CRELES_RC_w2_V1\Householdmembers_RC_W2_V1"


local rounds "1 2 3 4 5"	// for naming variables by round
local i 0
foreach wave in w1 w2 w3 RC_w1 RC_w2 {
	use "$Raw_CRELES\\${roster_`wave'}.dta", clear
	
	local ++i
	local r: word `i' of `rounds'
	
	destring *, replace
	
	gen male=(ab3==1)
	gen grandchild=(ab2==6)
	gen child=(ab2==3)
	gen childinlaw=(ab2==5)
	gen age=ab4
	replace age=. if age==999

	gen gchild_6_17=(grandchild==1) & age<18 & age>=6
	gen gchild_0_5 =(grandchild==1) & age<6  & age>=0
	gen gchild_male =(grandchild==1) & male==1
	gen gchild_female =(grandchild==1) & male==0
	gen gchild_age=age if grandchild==1 
	gen child_male =(child==1) & male==1
	gen child_female =(child==1) & male==0
	gen other_adult=grandchild==0 & age>=18 

	bys idsujeto: egen N`r'gchild=sum(grandchild)
	bys idsujeto: egen N`r'child=sum(child)
	bys idsujeto: egen N`r'childinlaw=sum(childinlaw)
	bys idsujeto: egen N`r'gchild_6_17=sum(gchild_6_17)
	bys idsujeto: egen N`r'gchild_0_5 =sum(gchild_0_5)
	bys idsujeto: egen Max_Age`r'gchild=max(gchild_age)
	bys idsujeto: egen Min_Age`r'gchild=min(gchild_age)
	bys idsujeto: egen N`r'NonGChildAdult=sum(other_adult)

	bys idsujeto: egen Male`r'gchild=max(gchild_male)
	bys idsujeto: egen Female`r'gchild=max(gchild_female)
	bys idsujeto: egen Male`r'child=max(child_male)
	bys idsujeto: egen Female`r'child=max(child_male)
	
	keep idsujeto N* Max_ Min_ Male* Female*

	gen Any`r'gchild=N`r'gchild>0 
	gen Any`r'child=N`r'child>0
	gen Any`r'childinlaw=N`r'childinlaw>0
	duplicates drop
	tempfile roster_`wave'
	save `roster_`wave'', replace
	}


use `roster_w1', clear
merge 1:1 idsujeto using `roster_w2', nogen
merge 1:1 idsujeto using `roster_w3', nogen
merge 1:1 idsujeto using `roster_RC_w1', nogen
merge 1:1 idsujeto using `roster_RC_w2', nogen

order *, alpha
order idsujeto N*gchild N*gchild_0_5 N*gchild_6_17 ///
	Min_Age*gchild Max_Age*gchild Male*gchild Female*gchild Any*gchild ///
	N*child Any*child Male*child Female*child N*NonGChildAdult
sort idsujeto

save "$Cleaned_CRELES//CRELES_FROM_ROSTERS.dta", replace 
