# Supplementary material for: Grandparent–Grandchild Coresidence Among Middle-Aged and Older Adults Around the Globe
Source: Populations (Basel). Author manuscript; Available in PMC 2026 Jun 6. (PMC12379973; doi:10.3390/populations1020012)
Supplement: supplementary material [file NIHMS2089245-supplement-supplementary_material.zip › Supplementary Materials/Replication Files For Grandparent-Grandchild Coresidence G2GAging/G2GAging GP_GChild Coresidence Cleaning/HRS/Merging Harmonized & Grandchildren HRS.do]

clear
set more off

use hhidpn ragender raedyrs r12* s12* h12* r13* s13* h13* r*wtresp r*iwstat using "$Raw_HRS\Rand\randhrs1992_2018v1.dta", clear

gen Male=(ragender==1)	

forvalues i=12/13 {
	rename r`i'mpart Partnered_r`i'
	rename h`i'itot h`i'ittot
	rename r`i'iearn r`i'itearn
	rename s`i'iearn s`i'itearn

	gen Works_r`i'=r`i'work
	gen WorksSpouse_r`i'=s`i'work
	gen lnTotInc_r`i'=ln(h`i'ittot+.01)	
	gen lnEmpInc_r`i'=ln(r`i'itearn+.01)
	gen lnEmpIncSpouse_r`i'=ln(s`i'itearn+.01)
	gen lnWealth_r`i'=ln(h`i'atotb+.01)

	rename r`i'tr20 TotalWordRecall_r`i'  
	rename r`i'agey_b Age_r`i' 
	rename r`i'adla ADL_r`i' 
	rename r`i'iadla IADL_r`i' // only 3 items using a telephone, taking medication, and handling money - gendered items (shopping, cooking) left for other index
	rename s`i'adla ADLSpouse_r`i' 
	rename h`i'child NChildren_r`i'
	rename h`i'hhres HHSize_r`i'
	rename r`i'cesd DepressScale_r`i'
	rename r`i'wtresp SvyWeight_r`i'
	}

keep hhidpn raedyrs Male Partnered* Works* ln* Age*  ADL* IADL* NChildren* HHSize_r* DepressScale* TotalWordRecall* r*iwstat SvyWeight_r*
tempfile rand
save `rand', replace

use hhidpn h12rural ///
	using "$Raw_HRS\H_HRS_b.dta", clear

merge 1:1 hhidpn using `rand'
drop if _merge==1 //figure this out!!! 
drop _merge
	
gen Edu0=(raedyrs<6)
gen EduPrim=(raedyrs>=6 & raedyrs<=11)
gen EduSec=(raedyrs==12)
gen EduTerc=(raedyrs>12 & raedyrs~=.)
gen EduYears=raedyrs
foreach var of varlist Edu* {
	replace `var'=. if raedyrs>=.
	}

rename h*rural Rural_r*
*rename h*hhres HHSize_r*

merge 1:1 hhidpn using "$Cleaned_HRS/hrsgk_w12x.dta"
keep if _merge==3
drop if gk12cores==. // 955--> 5% without rosters
replace gk12cores_age_min=. if gk12cores==0
replace gk12cores_age_max=. if gk12cores==0

forvalues i=12/12 {
	gen 	NGrtgchild_r`i'=.
	rename	gk`i'cores	NGchild_r`i'
	rename  gk`i'cores05	NGchild_0_5_r`i'
	rename	gk`i'cores617	NGhild_6_17_r`i'
	gen AnyGchild_r`i'=(NGchild_r`i'>0)
	rename	k`i'cores NChild_r`i'
	gen	AnyChild_r`i'=(NChild_r`i'>0)
	rename	gk`i'cores_age_min	Min_AgeGchild_r`i'
	rename	gk`i'cores_age_max	Max_AgeGchild_r`i'
	rename	gk`i'coresm0	MaleGchild_r`i'
	rename	gk`i'coresf0	FemaleGchild_r`i'
	rename	k`i'coresm0	MaleChild_r`i'
	rename	k`i'coresf0	FemaleChild_r`i'

	gen NChildinlaw_r`i'=.
	gen AnyChildinlaw_r`i'=.
	}
gen country="US"
rename hhidpn PersonID

gen XXX_ID_VARS_XXX=.
gen XXX_TIME_INVARIANT_XXX=.
gen XXX_GRANDPARENT_VARS_XXX=.
gen XXX_ECON_VARS_XXX=.
gen XXX_DECENDENTS_XXX=.
gen XXX_HHSTRUCTURE_XXX=.
gen XXX_CARE_XXX=.

order XXX_ID_VARS_XXX country PersonID SvyWeight_r*  ///
	XXX_TIME_INVARIANT_XXX Male Edu* ///
	XXX_GRANDPARENT_VARS_XXX Partnered* Age* ADL* IADL* TotalWordRecall* DepressScale_r* Rural* ///
	XXX_ECON_VARS_XXX Works* ln* ///
	XXX_DECENDENTS_XXX NChildren*  ///
	XXX_CARE_XXX  ///
	XXX_HHSTRUCTURE_XXX HHSize_r*

save "$Cleaned_HRS/HRS_for_analysis.dta", replace
	
