# Supplementary material for: Grandparent–Grandchild Coresidence Among Middle-Aged and Older Adults Around the Globe
Source: Populations (Basel). Author manuscript; Available in PMC 2026 Jun 6. (PMC12379973; doi:10.3390/populations1020012)
Supplement: supplementary material [file NIHMS2089245-supplement-supplementary_material.zip › Supplementary Materials/Replication Files For Grandparent-Grandchild Coresidence G2GAging/G2GAging GP_GChild Coresidence Cleaning/HRS/setup_hrsgk.do]

*Author 
*** Ryan Edwards ryanedw@berkeley.edu
*Prepared for 
*** Grandparent-grandchild Coresidence Among Middle-Aged and Older Adults Around the Globe
*** by Sarah Anne Reynolds, Ryan Edwards, & Jacqueline M. Torres
*Published in
*** Populations V.1 2025


* looking for a dataset with one row for each household, with variables
* that measure the numbers of  
*
* (1) co-resident grandchildren,
* (2) co-resident great grandchildren,
* (3) co-resident children,
* (4) co-resident children-in-law;
*
*  and
* (5) the numbers of co-resident grandchildren aged 6-17,
* (6) the number of co-resident grandchildren aged 0-5,
* (7) the max and
* (8) min age of co-resident grandchildren; 
*
* and the presence of
* (9)  male and
* (10) female grandchildren, and
* (11) male and
* (12) female children


clear all

local year_12 2014
local year_13 2016
local year_14 2018

********
* 2014 * wave 12
********

use "$Raw_HRS/HRS14/h14core/h14sta/H14PR_MC.dta"

gen byte k12cores = 0
label var k12cores "Wave 12 0/1 is a coresident kid of R or S"
* Gets 1 if R's kid, meaning son/daughter/step/inlaw
*  and is either resident or away with no other
*  permanent address
replace k12cores = 1 if (OX061_MC >= 3 & OX061_MC <= 8) & ///
	(OX056_MC >= 1 & OX056_MC <= 3)

replace k12cores = 1 if (OX063_MC >= 3 & OX063_MC <= 8) & ///
	(OX056_MC >= 1 & OX056_MC <= 3)


gen byte k12nres = 0
label var k12nres "Wave 12 0/1 is a nonresident kid of R or S"
* Gets 1 if R's kid, meaning son/daughter/step/inlaw
*  and is either resident or away with no other
*  permanent address
replace k12nres = 1 if (OX061_MC >= 3 & OX061_MC <= 8) & ///
	(OX056_MC >= 5 & OX056_MC <= 6)

replace k12nres = 1 if (OX063_MC >= 3 & OX063_MC <= 8) & ///
	(OX056_MC >= 5 & OX056_MC <= 6)


gen int k12age = .
label var k12age "Wave 12 kid's age in years"
replace k12age = `year_12' - OX067_MC if k12cores == 1 | k12nres == 1


gen byte k12gender = .
label var k12gender "Wage 12 kid's gender"
replace k12gender = OX060_MC if k12cores == 1 | k12nres == 1

gen byte k12male = .
replace k12male = 1 if k12gender == 1
replace k12male = 0 if k12gender == 2

gen byte k12coresm = k12cores * k12male
label var k12coresm "Co-resident male kid"


gen byte gk12cores = 0
label var gk12cores "Wave 12 0/1 is a coresident grandkid of R or S"
* Gets 1 if R's grandkid and is either resident or away with no other
*  permanent address
replace gk12cores = 1 if OX061_MC == 9 & ///
	(OX056_MC >= 1 & OX056_MC <= 3)

* Gets 1 if S's grandkid and is either resident or away with no other
*  permanent address
replace gk12cores = 1 if OX063_MC == 9 & ///
	(OX056_MC >= 1 & OX056_MC <= 3)

gen byte gk12nres = 0
label var gk12nres "Wave 12 0/1 is a nonresident grandkid of R or S"
* Gets 1 if R's grandkid and is either nonresident or have no contact
replace gk12nres = 1 if OX061_MC == 9 & ///
	(OX056_MC >= 5 & OX056_MC <= 6)

* Gets 1 if S's grandkid and is either nonresident or have no contact
replace gk12nres = 1 if OX063_MC == 9 & ///
	(OX056_MC >= 5 & OX056_MC <= 6)


gen int gk12age = .
label var gk12age "Wave 12 grandkid's age in years"
replace gk12age = `year_12' - OX067_MC if gk12cores == 1 | gk12nres == 1


gen byte gk12age0t5 = .
gen byte gk12age6t17 = .
replace gk12age0t5 = 1 if gk12age >= 0 & gk12age <= 5
replace gk12age0t5 = 0 if gk12age >= 6 & gk12age < 17
replace gk12age6t17 = 0 if gk12age >= 0 & gk12age <= 5
replace gk12age6t17 = 1 if gk12age >= 6 & gk12age < 17


gen byte gk12cores05  = gk12cores * gk12age0t5
gen byte gk12cores617 = gk12cores * gk12age6t17

gen byte gk12nres05   = gk12nres * gk12age0t5
gen byte gk12nres617  = gk12nres * gk12age6t17

label var gk12cores05  "Co-resident grandkid aged 0-5"
label var gk12cores617 "Co-resident grandkid aged 6-17"
label var gk12nres05  "Nonresident grandkid aged 0-5"
label var gk12nres617 "Nonresident grandkid aged 6-17"


gen byte gk12cores_age = gk12age * gk12cores
label var gk12cores_age "Co-resident grandchild age"


* In 2014, there were at least two probable miscodes:
*
* . list gk12age OX067_MC if gk12age > 60 & gk12age < .
*
*       +--------------------+
*       | gk12age   OX067_MC |
*       |--------------------|
*20906. |     103       1911 |
*40885. |      63       1951 |
*59424. |     116       1898 |
*       +--------------------+


gen byte gk12gender = .
label var gk12gender "Wave 12 grandkid's gender"
replace gk12gender = OX060_MC if gk12cores == 1 | gk12nres == 1

gen byte gk12male = .
replace gk12male = 1 if gk12gender == 1
replace gk12male = 0 if gk12gender == 2

gen byte gk12coresm = gk12cores * gk12male
label var gk12coresm "Co-resident male grandkid"


save hrsgk_w12.dta, replace


*list *k12*res OX061_MC OX056_MC if HHID == "000003"
*list *k12*res OX061_MC OX056_MC if HHID == "010013" 

collapse (sum) gk12cores (sum) gk12nres (sum) k12cores (sum) k12nres ///
	 (sum) gk12coresm (sum) k12coresm     ///
	 (sum) gk12age0t5 (sum) gk12age6t17   ///
	 (sum) gk12cores05 (sum) gk12cores617 ///
	 (max) gk12cores_age_max = gk12cores_age  ///
	 (min) gk12cores_age_min = gk12cores_age, by(HHID OSUBHH)

rename HHID hhid
rename OSUBHH osubhh

gen byte gk12coresf = gk12cores - gk12coresm
gen byte k12coresf  = k12cores - k12coresm

label var gk12cores    "Co-resident grandchildren"
label var gk12coresm   "Co-resident male grandchildren"
label var gk12coresf   "Co-resident female grandchildren"
label var gk12nres     "Nonresident grandchildren"
label var k12cores     "Co-resident children"
label var k12nres      "Nonresident children"
label var k12cores     "Co-resident children"
label var k12coresm    "Co-resident male children"
label var k12coresf    "Co-resident female children"
label var gk12cores05  "Sum of co-resident grandchildren aged 0-5"
label var gk12cores617 "Sum of co-resident grandchildren aged 6-17"


label var gk12cores_age_max "Co-resident grandchild age max"
label var gk12cores_age_min "Co-resident grandchild age min"

gen byte gk12coresm0 = .
replace  gk12coresm0 = 1 if gk12coresm >= 1 & gk12coresm < .
replace  gk12coresm0 = 0 if gk12coresm == 0
label var gk12coresm0 "Any co-resident male grandchildren?" 

gen byte gk12coresf0 = .
replace  gk12coresf0 = 1 if gk12coresf >= 1 & gk12coresf < .
replace  gk12coresf0 = 0 if gk12coresf == 0
label var gk12coresf0 "Any co-resident female grandchildren?" 

gen byte k12coresm0 = .
replace  k12coresm0 = 1 if k12coresm >= 1 & k12coresm < .
replace  k12coresm0 = 0 if k12coresm == 0
label var k12coresm0 "Any co-resident male children?" 

gen byte k12coresf0 = .
replace  k12coresf0 = 1 if k12coresf >= 1 & k12coresf < .
replace  k12coresf0 = 0 if k12coresf == 0
label var k12coresf0 "Any co-resident female children?" 


save hrsgk_w12c.dta, replace


* Look at RAND Fat and pull out hhidpn hhid osubhh

use /Users/redwards/Data/HRS/RANDfat/h14f2a_STATA/h14f2a.dta
keep hhidpn hhid osubhh

save hrs_w12_subhh.dta, replace


merge m:1 hhid osubhh using hrsgk_w12c.dta
rename _merge _merge1
label var _merge1 "Merge master RAND Fat using HRS"


save hrsgk_w12c.dta, replace


* RAND Family file
use /Users/redwards/Data/HRS/RANDFamily/randhrsfam1992_2014v1_STATA/randhrsfamr1992_2014v1.dta


keep hhidpn h12resdkn r12ownkidkn r12stepkidkn r12othkidkn s12ownkidkn s12stepkidkn s12othkidkn 

merge 1:1 hhidpn using hrsgk_w12c.dta

rename _merge _merge2
label var _merge2 "Merge master RAND Family"

save hrsgk_w12c.dta, replace


* RAND file
use /Users/redwards/Data/HRS/RAND/randhrs1992_2018v1_STATA/randhrs1992_2018v1.dta

keep hhidpn r12wtresp r12wthh h12hhres inw12 r12iwstat

merge 1:1 hhidpn using hrsgk_w12c.dta
rename _merge _merge3
label var _merge3 "Merge master RAND File"


gen byte gk12cores_any = .
replace  gk12cores_any = 1 if gk12cores >= 1 & gk12cores < .
replace  gk12cores_any = 0 if gk12cores == 0
label var gk12cores_any "Wave 12 any co-resident grandchildren?"


svyset [pw=r12wtresp]

svy: mean gk12cores_any

keep if inw12 == 1


save "$PF\Working Data\HRS\hrsgk_w12c.dta", replace


keep hhidpn r12wtresp gk12cores k12cores gk12cores05 gk12cores617 gk12cores_age_min gk12cores_age_max gk12coresm0 gk12coresf0 k12coresm0 k12coresf0 

save "$Cleaned_HRS/hrsgk_w12x.dta", replace
