# Supplementary material for: Grandparent–Grandchild Coresidence Among Middle-Aged and Older Adults Around the Globe
Source: Populations (Basel). Author manuscript; Available in PMC 2026 Jun 6. (PMC12379973; doi:10.3390/populations1020012)
Supplement: supplementary material [file NIHMS2089245-supplement-supplementary_material.zip › Supplementary Materials/Replication Files For Grandparent-Grandchild Coresidence G2GAging/G2GAging GP_GChild Coresidence Cleaning/MHAS/Grandchildren MHAS.do]

*Author 
*** Sarah Anne Reynolds sar48@berkeley.edu
*Prepared for 
*** Grandparent-grandchild Coresidence Among Middle-Aged and Older Adults Around the Globe
*** by Sarah Anne Reynolds, Ryan Edwards, & Jacqueline M. Torres
*Published in
*** Populations V.1 2025

clear
set more off

global roster_2001 "sect_trh_2001"
global roster_2003 "sect_trh_2003"
global roster_2012_fu "sect_trh_follow_up_2012"
global roster_2015_fu "sect_trh_follow_up_2015"
global roster_2018_fu "sect_trh_follow_up_2018"
global roster_2012_ns "sect_trh_new_sample_2012"
global roster_2015_ns "sect_trh_new_sample_2015"
global roster_2018_ns "sect_trh_new_sample_2018"


local rounds "1 2 3 4 5 3 4 5"	// for naming variables by round
local i 0
foreach year in 2001 2003 2012_fu 2015_fu 2018_fu 2012_ns 2015_ns 2018_ns {
	use "$Raw_MHAS\\${roster_`year'}.dta", clear
	
	local ++i
	local r: word `i' of `rounds'
	
	destring *, replace
	
	if "`year'"~="2001" {
		rename cunicah unhhid
		}
	if "`year'"=="2001" {	
		gen male=(trh5==1)
		gen grandchild=(trh6==10)
		gen grtgrandchild=(trh6==11)
		gen child=(trh6==3)
		gen childinlaw=(trh6==12)
		gen age=trh8
		replace age=. if age==99
		gen other_adult=(trh6~=00 & trh6~=02 & trh6~=10 & trh6~=11 & trh6~=66 & trh6<.) & age>=18
		}
	if "`year'"=="2003" {	// the codes are wrong in codebook - see questionaire
		gen male=(trh8==1)
		gen grandchild=(trh9==9)
		gen grtgrandchild=(trh9==10)
		gen child=(trh9==2)
		gen childinlaw=(trh9==11)
		gen age=trh11
		replace age=. if age==99 | age==98
		gen other_adult=(trh9~=9 & trh9~=10 & trh9~=66 & trh9<.) & age>=18
		}
	if "`year'"=="2012_fu" | "`year'"=="2015_fu" | "`year'"=="2018_fu" {		
		gen male=(trh8_==1)
		gen grandchild=(trh9_==9)
		gen grtgrandchild=(trh9_==10)
		gen child=(trh9_==2)
		gen childinlaw=(trh9_==11)
		gen age=trh11_
		replace age=. if age==99 
		gen other_adult=(trh9_~=9 & trh9_~=10 & trh9_~=66 & trh9_~=99 & trh9<.) & age>=18
		}
	if "`year'"=="2012_ns" | "`year'"=="2015_ns" | "`year'"=="2018_ns" {	
		gen male=(ntrh5_==1)
		gen grandchild=(ntrh6_==10)
		gen grtgrandchild=(ntrh6_==11)
		gen child=(ntrh6_==3)
		gen childinlaw=(ntrh6_==12)
		gen age=ntrh8_
		replace age=. if age==99 
		gen other_adult=(ntrh6_~=10 & ntrh6_~=11 & ntrh6_~=99 & ntrh6<.) & age>=18
		}	

	gen gchild_6_17=(grandchild==1 | grtgrandchild==1) & age<18 & age>=6
	gen gchild_0_5 =(grandchild==1 | grtgrandchild==1) & age<6  & age>=0
	gen gchild_male =(grandchild==1 | grtgrandchild==1) & male==1
	gen gchild_female =(grandchild==1 | grtgrandchild==1) & male==0
	gen gchild_age=age if grandchild==1 | grtgrandchild==1
	gen child_male =(child==1) & male==1
	gen child_female =(child==1) & male==0

	bys unhhid: egen N`r'gchild=sum(grandchild)
	bys unhhid: egen N`r'grtgchild=sum(grtgrandchild)
	bys unhhid: egen N`r'child=sum(child)
	bys unhhid: egen N`r'childinlaw=sum(childinlaw)
	bys unhhid: egen N`r'gchild_6_17=sum(gchild_6_17)
	bys unhhid: egen N`r'gchild_0_5 =sum(gchild_0_5)
	bys unhhid: egen N`r'NonGChildAdult=sum(other_adult)
	
	bys unhhid: egen Max_Age`r'gchild=max(gchild_age)
	bys unhhid: egen Min_Age`r'gchild=min(gchild_age)

	bys unhhid: egen Male`r'gchild=max(gchild_male)
	bys unhhid: egen Female`r'gchild=max(gchild_female)
	bys unhhid: egen Male`r'child=max(child_male)
	bys unhhid: egen Female`r'child=max(child_male)
	
	keep unhhid N* Max_ Min_ Male* Female*

	gen Any`r'gchild=N`r'gchild>0 | N`r'grtgchild>0
	gen Any`r'child=N`r'child>0
	gen Any`r'childinlaw=N`r'childinlaw>0
	duplicates drop
	tempfile roster_`year'
	save `roster_`year'', replace
	}


use `roster_2012_fu', clear
append using `roster_2012_ns'
tempfile roster_2012
save `roster_2012', replace
	
use `roster_2015_fu', clear
append using `roster_2015_ns'
tempfile roster_2015
save `roster_2015', replace

use `roster_2018_fu', clear
append using `roster_2018_ns'
tempfile roster_2018
save `roster_2018', replace	
	
use `roster_2001', clear
merge 1:1 unhhid using `roster_2003', nogen
merge 1:1 unhhid using `roster_2012', nogen
merge 1:1 unhhid using `roster_2015', nogen

order *, alpha
order unhhid ///
	N1gchil* N2gchil* N3gchil* N4gchil* /// 
	N*grtgchild Any*gchild ///
	N*gchild_0_5 N*gchild_6_17 Min_Age*gchild Max_Age*gchild ///
	N*child 	 Any*child ///
	N*childinlaw Any*childinlaw ///
	N*NonGChildAdult ///
	Male*gchild  Female*gchild ///
	Male*child 	 Female*child
	
save "$Cleaned_MHAS/MHAS_FROM_ROSTERS.dta", replace 
