# Supplementary material for: Grandparent–Grandchild Coresidence Among Middle-Aged and Older Adults Around the Globe
Source: Populations (Basel). Author manuscript; Available in PMC 2026 Jun 6. (PMC12379973; doi:10.3390/populations1020012)
Supplement: supplementary material [file NIHMS2089245-supplement-supplementary_material.zip › Supplementary Materials/Replication Files For Grandparent-Grandchild Coresidence G2GAging/G2GAging GP_GChild Coresidence Cleaning/MHAS/Merging Harmonized & Grandchildren MHAS.do]

*Author 
*** Sarah Anne Reynolds sar48@berkeley.edu
*Prepared for 
*** Grandparent-grandchild Coresidence Among Middle-Aged and Older Adults Around the Globe
*** by Sarah Anne Reynolds, Ryan Edwards, & Jacqueline M. Torres
*Published in
*** Populations V.1 2025

clear
set more off

use "$Raw_MHAS\H_MHAS.dta", clear

keep np	unhhidnp	rahhidnp	codent01 tipent_*	///
	unhhid	cunicah	s3hhidnp r*iwstat ///
	r*agey		ragender	raedyrs 	r*mstat		r*work		s*work		r*iearn	///
	s*iearn		r*adla 		s*adla	r*iadlza_m		h*child		h*grchild		h*tcamt	///
	h*fcamt		h*rural	h*hhres	h*atotb		h*itot ///
	r*wtresp h*gccare_m r*cesd_m ///
	r*tr8_m r*dlrc_m r*imrc_m
drop h*dchild	


gen Edu0=(raedyrs<6)
gen EduPrim=(raedyrs>=6 & raedyrs<11)
gen EduSec=(raedyrs>=11 & raedyrs<14)
gen EduTerc=(raedyrs>=14 & raedyrs~=.)
gen EduYears=raedyrs
gen Male=(ragender==1)
foreach var of varlist Edu* {
	replace `var'=. if raedyrs>=.
	}

forvalues i==1/4 {
	gen Partnered_r`i'=(r`i'mstat==1 | r`i'mstat==3)
	gen Works_r`i'=r`i'work
	gen WorksSpouse_r`i'=s`i'work
	gen lnTotInc_r`i'=ln(h`i'itot+.01)	
	gen lnEmpInc_r`i'=ln(r`i'iearn+.01)
	gen lnEmpIncSpouse_r`i'=ln(s`i'iearn+.01)
	gen lnWealth_r`i'=ln(h`i'atotb+.01)
	}

rename r*wtresp SvyWeight_r* 
rename r*agey Age_r* 
rename r*adla ADL_r* 
rename s*adla ADLSpouse_r* 
rename r*iadlza_m IADL_r*
rename h*rural Rural_r* 
rename h*hhres HHSize_r*
rename h*grchild NGrandHarm_r* 
rename h*child NChildren_r*
rename h*gccare_m Care4Gchild_r*
rename r*tr8_m TotalWordRecall_r*
rename r*dlrc_m DelayedWordRecall_r*
rename r*imrc_m ImmedWordRecall_r*
rename r*cesd_m DepressScale_r*

keep unhhid unhhidnp Edu* Partnered* Works* ln* Age* Male ADL* IADL_r* Rural* HHSize_r* NChildren* NGrandHarm_r* codent01 tipent_* np  r*iwstat SvyWeight_r* Care4Gchild_r* TotalWordRecall_r* DelayedWordRecall_r* ImmedWordRecall_r* DepressScale_r* 

merge m:1 unhhid using "$Cleaned_MHAS/MHAS_FROM_ROSTERS.dta", nogen
rename unhhidnp PersonID
rename	N*grtgchild	NGrtgchild_r*
rename	N*gchild	NGchild_r*
rename	N*gchild_0_5	NGchild_0_5_r*
rename	N*gchild_6_17	NGhild_6_17_r*
rename	Any*gchild	AnyGchild_r*
rename	N*child	NChild_r*
rename	Any*child	AnyChild_r*
rename	N*childinlaw	NChildinlaw_r*
rename	Any*childinlaw	AnyChildinlaw_r*
rename	Min_Age*gchild	Min_AgeGchild_r*
rename	Max_Age*gchild	Max_AgeGchild_r*
rename	Male*gchild	MaleGchild_r*
rename	Female*gchild	FemaleGchild_r*
rename	Male*child	MaleChild_r*
rename	Female*child	FemaleChild_r*
rename	N*NonGChildAdult	NNonGchildAdult_r*

gen country="Mexico"
gen XXX_ID_VARS_XXX=.
gen XXX_TIME_INVARIANT_XXX=.
gen XXX_GRANDPARENT_VARS_XXX=.
gen XXX_ECON_VARS_XXX=.
gen XXX_DECENDENTS_XXX=.
gen XXX_HHSTRUCTURE_XXX=.
gen XXX_CARE_XXX=.

order XXX_ID_VARS_XXX country PersonID SvyWeight_r* ///
	XXX_TIME_INVARIANT_XXX Male Edu* ///
	XXX_GRANDPARENT_VARS_XXX Partnered* Age* ADL* IADL* TotalWordRecall* DelayedWordRecall* ImmedWordRecall* DepressScale_r* Rural* ///
	XXX_ECON_VARS_XXX Works* ln* ///
	XXX_DECENDENTS_XXX NChildren* NGrandHarm_r* ///
	XXX_CARE_XXX Care4Gchild* ///
	XXX_HHSTRUCTURE_XXX HHSize_r*
	
save "$Cleaned_MHAS/MHAS_for_analysis.dta", replace
