# Supplementary material for: Grandparent–Grandchild Coresidence Among Middle-Aged and Older Adults Around the Globe
Source: Populations (Basel). Author manuscript; Available in PMC 2026 Jun 6. (PMC12379973; doi:10.3390/populations1020012)
Supplement: supplementary material [file NIHMS2089245-supplement-supplementary_material.zip › Supplementary Materials/Replication Files For Grandparent-Grandchild Coresidence G2GAging/G2GAging GP_GChild Coresidence Cleaning/SHARE/Grandchildren SHARE.do]

*Author 
*** Sarah Anne Reynolds sar48@berkeley.edu
*Prepared for 
*** Grandparent-grandchild Coresidence Among Middle-Aged and Older Adults Around the Globe
*** by Sarah Anne Reynolds, Ryan Edwards, & Jacqueline M. Torres
*Published in
*** Populations V.1 2025

clear
set more off

global roster_w1 "sharew1_rel7-1-0_ALL_datasets_stata/sharew1_rel7-1-0_cv_r"
global roster_w2 "sharew2_rel7-1-0_ALL_datasets_stata/sharew2_rel7-1-0_cv_r"
global roster_w3 "sharew3_rel7-1-0_ALL_datasets_stata/sharew3_rel7-1-0_cv_r"
global roster_w4 "sharew4_rel7-1-0_ALL_datasets_stata/sharew4_rel7-1-0_cv_r"
global roster_w5 "sharew5_rel7-1-0_ALL_datasets_stata/sharew5_rel7-1-0_cv_r"
global roster_w6 "sharew6_rel7-1-0_ALL_datasets_stata/sharew6_rel7-1-0_cv_r"
global roster_w7 "sharew7_rel7-1-1_ALL_datasets_stata/sharew7_rel7-1-1_cv_r"
global roster_w8 "sharew8_rel1-0-0_ALL_datasets_stata/sharew8_rel1-0-0_cv_r"

global hc_w1 "sharew1_rel7-1-0_ALL_datasets_stata/sharew1_rel7-1-0_hc"
global hc_w2 "sharew2_rel7-1-0_ALL_datasets_stata/sharew2_rel7-1-0_hc"
global hc_w3 "sharew3_rel7-1-0_ALL_datasets_stata/sharew3_rel7-1-0_hc"
global hc_w4 "sharew4_rel7-1-0_ALL_datasets_stata/sharew4_rel7-1-0_hc"
global hc_w5 "sharew5_rel7-1-0_ALL_datasets_stata/sharew5_rel7-1-0_hc"
global hc_w6 "sharew6_rel7-1-0_ALL_datasets_stata/sharew6_rel7-1-0_hc"
global hc_w7 "sharew7_rel7-1-1_ALL_datasets_stata/sharew7_rel7-1-1_hc"
global hc_w8 "sharew8_rel1-0-0_ALL_datasets_stata/sharew8_rel1-0-0_hc"

forvalues r=1/8 {
	use "$Raw_SHARE\\${hc_w`r'}.dta", clear
	keep mergeid
	tempfile hc
	save `hc', replace
	use "$Raw_SHARE\\${roster_w`r'}.dta", clear
	merge 1:1 mergeid using `hc'
	rename _merge focal_elderly
	recode focal_elderly (1=0) (2=0) (3=1)
	label define yesno 1 "yes" 0 "no"
	label var focal_elderly "focal elderly dummy"
	label values focal_elderly yesno 
	
	destring *, replace
	gen male=(gender==1)
	gen age=age20 // 20 short for year
	replace age=. if age<0
	gen cvriselderly=(cvresp==1 & focal_elderly==1)
	bys hhid: egen CVRisElderly=max(cvriselderly)
	drop cvriselderly
	
	*if coverscreen respondent=focal elderly
	preserve
		keep if CVRisElderly==1
		gen grandchild=(relrpers==8)
		gen child=(relrpers==3)
		gen childinlaw=(relrpers==4)
		drop CVRisElderly
			
		tempfile focal
		save `focal', replace
	restore

	*if coverscreen respondent is someone else
	drop if CVRisElderly 
	
	gen elderlyCVrel=relrpers*focal_elderly
	forvalues i=0/11 { // could not do tab xx, gen() because too few observations
		gen eldrelate`i'=(elderlyCVrel==`i')
		}
	
	bys hhid: egen eldCVRspouse=max(eldrelate2)
	bys hhid: egen eldCVRpartner=max(eldrelate3)
	bys hhid: egen eldCVRchild=max(eldrelate4)
	bys hhid: egen eldCVRchildinlaw=max(eldrelate5)
	bys hhid: egen eldCVRparent=max(eldrelate6)
	bys hhid: egen eldCVRparentinlaw=max(eldrelate7)
	bys hhid: egen eldCVRsib=max(eldrelate8)
	bys hhid: egen eldCVRgrandchild=max(eldrelate9)
	replace eldCVRspouse=eldCVRpartner if eldCVRspouse==0
	drop eldCVRpartner	
	
	*elerly is parent-in-law to the CVR
	gen childinlaw=(eldCVRparentinlaw==1 & cvresp==1)
	*elderly is spouse/partner of the CVR & hh member is childinlaw of CVR 
	replace childinlaw= 1 if eldCVRspouse==1 & relrpers==5 			
			
	*elderly is parent to the CVR
	gen child=(eldCVRparent==1 & cvresp==1) 
	*elderly is parent & hh member is sibling of CVR
	replace child=1 if (eldCVRparent==1 & relrpers==8) 
	*elderly is spouse/partner of the CVR & hh member is child of CVR 
	replace child=1 if (eldCVRspouse==1 & relrpers==4) 
	*elderly is child or child-in-law to the CVR & hh member is grandchild of CVR
	replace child=1 if (eldCVRchild==1 | eldCVRchildinlaw==1) & relrpers==9 
	
	*elderly is spouse/partner to the CVR & hh member is the grandchild of CVR
	gen grandchild=(eldCVRspouse==1 & relrpers==9) 
	*elderly is parent or parent-in-law of CVR & hh member is child of CVR
	replace grandchild=1 if (eldCVRparent==1 | eldCVRparentinlaw==1) & relrpers==4
	
	*elderly is parent or parent-in-law of CVR & hh member is a grandchild of CVR 
	gen grtgrandchild=((eldCVRparent==1 | eldCVRparentinlaw==1) & relrpers==9)


	drop eldCV*
	append using `focal'	
	
	gen gchild_6_17=(grandchild==1 | grtgrandchild==1) & age<18 & age>=6
	gen gchild_0_5 =(grandchild==1 | grtgrandchild==1) & age<6  & age>=0
	gen gchild_male =(grandchild==1 | grtgrandchild==1) & male==1
	gen gchild_female =(grandchild==1 | grtgrandchild==1) & male==0
	gen gchild_age=age if grandchild==1 | grtgrandchild==1
	gen child_male =(child==1) & male==1
	gen child_female =(child==1) & male==0
	
	bys hhid: egen N`r'gchild=sum(grandchild)
	bys hhid: egen N`r'grtgchild=sum(grtgrandchild)
	bys hhid: egen N`r'child=sum(child)
	bys hhid: egen N`r'childinlaw=sum(childinlaw)
	bys hhid: egen N`r'gchild_6_17=sum(gchild_6_17)
	bys hhid: egen N`r'gchild_0_5 =sum(gchild_0_5)
	bys hhid: egen Max_Age`r'gchild=max(gchild_age)
	bys hhid: egen Min_Age`r'gchild=min(gchild_age)

	bys hhid: egen Male`r'gchild=max(gchild_male)
	bys hhid: egen Female`r'gchild=max(gchild_female)
	bys hhid: egen Male`r'child=max(child_male)
	bys hhid: egen Female`r'child=max(child_male)
	
	keep N* Max_ Min_ Male* Female* mergeid

	gen Any`r'gchild=N`r'gchild>0 | N`r'grtgchild>0
	gen Any`r'child=N`r'child>0
	gen Any`r'childinlaw=N`r'childinlaw>0
	duplicates drop
	
	tempfile roster_w`r'
	save `roster_w`r'', replace
	}

use `roster_w1', clear
forvalues i=2/8 {
	merge 1:1 mergeid using `roster_w`i'', nogen
	}
	
order *, alpha
order N1gchil* N2gchil* N3gchil* N4gchil* N5gchil* ///
	N*grtgchild N*gchild_0_5 N*gchild_6_17 ///
	Min_Age*gchild Max_Age*gchild Male*gchild Female*gchild Any*gchild ///
	N*child Any*child Male*child Female*child

save "$Cleaned_SHARE/SHARE_FROM_ROSTERS.dta", replace 
