# Supplementary material for: Grandparent–Grandchild Coresidence Among Middle-Aged and Older Adults Around the Globe
Source: Populations (Basel). Author manuscript; Available in PMC 2026 Jun 6. (PMC12379973; doi:10.3390/populations1020012)
Supplement: supplementary material [file NIHMS2089245-supplement-supplementary_material.zip › Supplementary Materials/Replication Files For Grandparent-Grandchild Coresidence G2GAging/G2GAging GP_GChild Coresidence Cleaning/SHARE/Loneliness vars SHARE.xlsx]

## Sheet: Sheet1
		HRS	MHAS	ELSA	SHARE	KLoSA	CRELES	TILDA
Wave		w6 - w13	w1 - w3	w2 - w8	w1-w2, w4-w7	w1 - w6	w2 - w5	w1
Loneliness	How often do you feel you lack companionship?	3A		3B	3A(w4 - w57)			3A
	How often do you feel left out?	3B(w6), 3A(w7 - w13)		4A (w1-w3), 3B (w4-w8)	4A(w1): I feel left out of things 4A(w2, w4): How often do you feel left out of things? 3A (w5-w7): How much of the time do you feel left out?			3A
	How often do you feel isolated from others?	3B(w6), 3A(w7 - w13)		3B	3A(w4 - w7)			3A
	How often do you feel in tune with the people around you?	3B(w6), 3A(w7 - w13)		3B				3A
	How often do you feel lonely?	5A(w8): During the past 30 days, how much of the time did you feel...lonely? 5B(w11-w13): Yesterday, did you feel....Lonely?	2A : respondent felt during past week and if majority of time feel lonely	3B	4D(w1): I felt lonely 2A(w2): (Much of the time during the past week…)You felt lonely 3A(w4 - w7): How often do you feel lonely?	4B: How often did you feel alone last week		3A
	that there are people you can talk to?	3A(w9 - w13)					4C: 3 separate questions asked about: 1.personal and family problems 2.problems at work or at home 3.financial problems
	that there are people you can turn to?	3A(w9 - w13)
	that there are people who really understand you?	3A(w9 - w13)
	that there are people you feel close to?	3A(w9 - w13)
	part of a group of friends?	3A(w9 - w13)
	that you have a lot in common with the people around you?	3A(w9 - w13)
Response Scale
2 points	3 points		4 points				5 points
2A	3A	3B	4A	4B	4C	4D	5A	5B
1.Yes 2.No	1.Often 2.Some of the time 3.Hardly ever or never	1 Hardly ever or never 2 Some of the time 3 Often	1. Often 2. Sometimes 3. Rarely 4. Never	1 .Very rarely (less than one day) 2. Sometimes (1-2 days) 3. Often (3-4 days) 4. Almost always (5-7 days)	1.Never 2.Rarely 3.Sometimes 4.Frequently	1. Almost all of time 2. Most of the time 3. Some of the time 4. Almost none of the time	1. All of the time 2. Most of the time 3. Some of the time 4. A little of the time 5. None of the time	1. Not at all 2. A little 3. Somewhat 4. Quite a bit 5. Very
These questions are not asked in JSTAR and CHARLS

## Sheet: Sheet3
	R1LEFTOUTT	Harmonized SHARE	Section M: Stress	Description:
				r1leftoutt:w1 whether r often feels left out of things
R*LEFTOUTT				Response type:
				Enumerated
ALSO				Responses:
R*LEFTOUT				1.hardly ever or never
at R4 & later				2.some of the time
				3.often
				.f:not in self-completion questionnaire
				.m:Missing
	R4COMPLAC	Harmonized SHARE	Section M: Stress	Description:
				r4complac:w4 whether r often feels lack of companionship
				Response type:
				Enumerated
R*COMPLAC				Responses:
				1.hardly ever or never
				2.some of the time
				3.often
				.f:not in self-completion questionnaire
				.m:Missing
	R4ISOLATE	Harmonized SHARE	Section M: Stress	Description:
				r4isolate:w4 whether r often feels isolated from others
				Response type:
R*ISOLATE				Enumerated
				Responses:
				1.hardly ever or never
				2.some of the time
				3.often
				.f:not in self-completion questionnaire
				.m:Missing
	R4LNLYS3	Harmonized SHARE	Section M: Stress	Description:
R*LNLYS3				r4lnlys3:w4 r's 3-item loneliness summary mean score
				Response type:
				Integer
