# Supplementary material for: Grandparent–Grandchild Coresidence Among Middle-Aged and Older Adults Around the Globe
Source: Populations (Basel). Author manuscript; Available in PMC 2026 Jun 6. (PMC12379973; doi:10.3390/populations1020012)
Supplement: supplementary material [file NIHMS2089245-supplement-supplementary_material.zip › Supplementary Materials/Replication Files For Grandparent-Grandchild Coresidence G2GAging/G2GAging GP_GChild Coresidence Cleaning/SHARE/Merging Harmonized & Grandchildren SHARE.do]

*Author 
*** Sarah Anne Reynolds sar48@berkeley.edu
*Prepared for 
*** Grandparent-grandchild Coresidence Among Middle-Aged and Older Adults Around the Globe
*** by Sarah Anne Reynolds, Ryan Edwards, & Jacqueline M. Torres
*Published in
*** Populations V.1 2025

clear
set more off

use pn	hhid mergeid  ///
	r*iwstat h*itot h*ittot r*iearn s*iearn r*itearn s*itearn	 ///
	r*agey		ragender	raedyrs 	r*mstat		r*work		s*work			///
	r*adla 		s*adla			h*child		h*grchild		h*tcamt	///
	h*fcamt		h*rural		h*atotb		h*itot ///
	r*wtresp country ///
	r*leftoutt r*leftout r*complac r*isolate r*lnlys3 r*eurod ///
	r*gkcare r*gksit ///
	using "$Raw_SHARE\H_SHARE_e3.dta"

rename h1itot h1ittot
rename r1iearn r1itearn
rename s1iearn s1itearn

gen Edu0=(raedyrs<6)
gen EduPrim=(raedyrs>=6 & raedyrs<11)
gen EduSec=(raedyrs>=11 & raedyrs<14)
gen EduTerc=(raedyrs>=14 & raedyrs~=.)
gen EduYears=raedyrs
gen Male=(ragender==1)
foreach var of varlist Edu* {
	replace `var'=. if raedyrs>=.
	}

foreach i in 1 2 4 5 6 7 {
	gen Partnered_r`i'=(r`i'mstat==1 | r`i'mstat==3)
	gen Works_r`i'=r`i'work
	gen WorksSpouse_r`i'=s`i'work
	gen lnTotInc_r`i'=ln(h`i'ittot+.01)	
	gen lnEmpInc_r`i'=ln(r`i'itearn+.01)
	gen lnEmpIncSpouse_r`i'=ln(s`i'itearn+.01)
	gen lnWealth_r`i'=ln(h`i'atotb+.01)
	}

rename r*wtresp SvyWeight_r* 
rename r*agey 	Age_r* 
rename r*adla 	ADL_r* 
rename s*adla 	ADLSpouse_r* 
rename h*rural 	Rural_r* 
rename h*grchild NGrandHarm_r* 
rename h*child 	 NChildren_r*
rename r*gkcare 	Care4Gchild_r*
rename r*gksit 	Watch4Gchild_r*

*rename 
rename r*leftoutt 	LonelyLeftOutOfThings_r*
rename r*leftout 	LonelyLeftOut_r*
rename r*complac 	LonelyLackCompanionship_r*
rename r*isolate 	LonelyFeelsIsolated_r*
rename r*lnlys3  	LonelyScale_r*
rename r*eurod		LonelyDepressionScale_r*

keep mergeid Edu* Partnered* Works* ln* Age* Male ADL* Rural* NChildren* NGrandHarm_r* Lonely* Care4Gchild_r* Watch4Gchild_r* SvyWeight_r* country
*SvyWeights

merge m:1 mergeid using "$Cleaned_SHARE/SHARE_FROM_ROSTERS.dta", nogen
rename mergeid PersonID
rename	N*grtgchild	NGrtgchild_r*
rename	N*gchild	NGchild_r*
rename	N*gchild_0_5	NGchild_0_5_r*
rename	N*gchild_6_17	NGhild_6_17_r*
rename	Any*gchild	AnyGchild_r*
rename	N*child	NChild_r*
rename	Any*child	AnyChild_r*
rename	N*childinlaw	NChildinlaw_r*
rename	Any*childinlaw	AnyChildinlaw_r*
rename	Min_Age*gchild	Min_AgeGchild_r*
rename	Max_Age*gchild	Max_AgeGchild_r*
rename	Male*gchild	MaleGchild_r*
rename	Female*gchild	FemaleGchild_r*
rename	Male*child	MaleChild_r*
rename	Female*child	FemaleChild_r*

gen XXX_ID_VARS_XXX=.
gen XXX_TIME_INVARIANT_XXX=.
gen XXX_GRANDPARENT_VARS_XXX=.
gen XXX_LONELINESS_XXX=.
gen XXX_ECON_VARS_XXX=.
gen XXX_DECENDENTS_XXX=.
gen XXX_HHSTRUCTURE_XXX=.
gen	XXX_CARE_XXX=.

order XXX_ID_VARS_XXX country PersonID SvyWeight_r* ///
	XXX_TIME_INVARIANT_XXX Male Edu* ///
	XXX_GRANDPARENT_VARS_XXX Partnered* Age* ADL* Rural* ///
	XXX_LONELINESS_XXX Lonely* ///
	XXX_ECON_VARS_XXX Works* ln* ///
	XXX_DECENDENTS_XXX NChildren* NGrandHarm* ///
	XXX_CARE_XXX Care4Gchild* Watch4Gchild* ///
	XXX_HHSTRUCTURE_XXX
	
save "$Cleaned_SHARE/SHARE_for_analysis.dta", replace
