# Supplementary material for: Grandparent–Grandchild Coresidence Among Middle-Aged and Older Adults Around the Globe
Source: Populations (Basel). Author manuscript; Available in PMC 2026 Jun 6. (PMC12379973; doi:10.3390/populations1020012)
Supplement: supplementary material [file NIHMS2089245-supplement-supplementary_material.zip › Supplementary Materials/Replication Files For Grandparent-Grandchild Coresidence G2GAging/Master.do]

*Author 
*** Sarah Anne Reynolds sar48@berkeley.edu
*Prepared for 
*** Grandparent-grandchild Coresidence Among Middle-Aged and Older Adults Around the Globe
*** by Sarah Anne Reynolds, Ryan Edwards, & Jacqueline M. Torres
*Published in
*** Populations V.1 2025

/****  BACKGROUND WORK  ****
Prior to running this file, you must prepare the data as harmonized by the Gateway2GlobalAging
There is one folder for each study with the data which must be downloaded as instructed from the Gateway2GlobalAging site.  In each study's folder also place and run the Gateway to Global Aging cleaning files such that the generated harmonized data file is also found in this folder.
*****************************/

/****  SET PATHS ****/
global Dropbox "C:\Users\saris\OneDrive\Documents" // desktop 
global Data  "D:\Gateway2GlobalAging" // desktop - if followed the suggested structure in the Master file, users should set this to be "....\Raw Data Folder Structure Info"

*global Dropbox "C:\Users\saris\OneDrive\Documents" // laptop
*global Data  "D:\Data Backup 4-8-22\Gateway2GlobalAging" // laptop - if followed the suggested structure in the Master file, users should set this to be "....\Raw Data Folder Structure Info"


global PF "$Dropbox\Grandparent Harmonization" // PF=project folder

/***** PREPARE RAW DATA, SELECT VARIABLES & APPEND *****
*set path for raw data - this follows "Raw Data Folder Structure Info"
*set path for cleaned data
*run cleaning do files
*************************/

global Raw_MHAS "$Data\MHAS\Data"
global Cleaned_MHAS "$PF\Working Data\MHAS"
*do "$PF\G2GAging GP_GChild Coresidence Cleaning\MHAS\Grandchildren MHAS"
*do "$PF\G2GAging GP_GChild Coresidence Cleaning\MHAS\Merging Harmonized & Grandchildren MHAS"

global Raw_CRELES "$Data\CRELES\Data\"
global Cleaned_CRELES "$PF\Working Data\CRELES"
*do "$PF\G2GAging GP_GChild Coresidence Cleaning\CRELES\Grandchildren CRELES"
*do "$PF\G2GAging GP_GChild Coresidence Cleaning\CRELES\Merging Harmonized & Grandchildren CRELES"

global Raw_SHARE "$Data\SHARE\Data\"
global Cleaned_SHARE "$PF\Working Data\SHARE"
*do "$PF\G2GAging GP_GChild Coresidence Cleaning\SHARE\Grandchildren SHARE"
*do "$PF\G2GAging GP_GChild Coresidence Cleaning\SHARE\Merging Harmonized & Grandchildren SHARE"

global Raw_CHARLS "$Data\CHARLS\Data\"
global Cleaned_CHARLS "$PF\Working Data\CHARLS"
*do "$PF\G2GAging GP_GChild Coresidence Cleaning\CHARLS\Grandchildren CHARLS"
*do "$PF\G2GAging GP_GChild Coresidence Cleaning\CHARLS\Merging Harmonized & Grandchildren CHARLS"

global Raw_HRS "$Data\HRS\Data\"
global Cleaned_HRS "$PF\Working Data\HRS"
*do "$PF\G2GAging GP_GChild Coresidence Cleaning\HRS\setup_hrsgk"
*do "$PF\G2GAging GP_GChild Coresidence Cleaning\HRS\Merging Harmonized & Grandchildren HRS"


/**** RUN ADDITIONAL DO FILES ****/
global DoFileFolder "Do Files\Replication Files For Grandparent-Grandchild Coresidence G2GAging\Analysis Do Files"
do "$PF\\$DoFileFolder\Year Selection and Appending.do"
do "$PF\\$DoFileFolder\Summary Stats.do"
do "$PF\\$DoFileFolder\coresidence rates graphs by country.do"
do "$PF\\$DoFileFolder\coresidence rates graphs over age.do"
do "$PF\\$DoFileFolder\Regressions.do"
