# Supplementary material for: Grandparent–Grandchild Coresidence Among Middle-Aged and Older Adults Around the Globe
Source: Populations (Basel). Author manuscript; Available in PMC 2026 Jun 6. (PMC12379973; doi:10.3390/populations1020012)
Supplement: supplementary material [file NIHMS2089245-supplement-supplementary_material.zip › Supplementary Materials/Supplemental Tables.xlsx]

## Sheet: Table S1
Table S1: Percentage of grandchild coresidence - overall and by demographic and socio-economic status
Country identifier	year	N	Grandchild coresidence rate (percentage)	CI	Proportion of older adults who are Male	Percentage of older Female adults who have coresiding grand-children	CI	Percentage of older Male adults who have coresiding grand-children	CI	Proportion of older adults who are Partnered	Percentage of older Single adults who have coresiding grand-children	CI	Percentage of older Partnered adults who have coresiding grand-children	CI	Proportion of older adults who are No ADL	Percentage of older 1+ ADL adults who have coresiding grand-children	CI	Percentage of older No ADL adults who have coresiding grand-children	CI	Proportion of older adults who are Urban	Percentage of older Rural adults who have coresiding grand-children	CI	Percentage of older Urban adults who have coresiding grand-children	CI	Proportion of older adults who are High Education	Percentage of older Low Education adults who have coresiding grand-children	CI	Percentage of older High Education adults who have coresiding grand-children	CI	Proportion of older adults who are Top Income Quartile	Percentage of older Bottom Income Quartile adults who have coresiding grandchild	CI	Percentage of older Top Income Quartile adults who have coresiding grand-children	CI
Austria	2015	3217	2.1	1.6 - 2.6	0.46	2.2	1.6 - 2.9	1.9	1.2 - 2.6	0.63	1.9	1.1 - 2.7	2.2	1.6 - 2.8	0.89	2.9	1.2 - 4.6	2.0	1.5 - 2.5	0.53	3.4	2.5 - 4.4	1.1	0.6 - 1.6	0.58	2.4	1.6 - 3.2	1.8	1.2 - 2.4	0.49	3.9	2.5 - 5.2	0.9	0.3 - 1.6
Belgium	2015	4863	0.8	0.6 - 1.1	0.46	0.9	0.5 - 1.2	0.7	0.4 - 1.1	0.68	1.0	0.5 - 1.5	0.7	0.5 - 1.0	0.83	0.3	-0.1 - 0.7	0.9	0.6 - 1.2	0.79	0.9	0.4 - 1.5	0.8	0.5 - 1.1	0.58	1.0	0.6 - 1.5	0.7	0.4 - 1.0	0.51	0.9	0.3 - 1.5	0.9	0.3 - 1.4
China	2018	7038	19.4	18.5 - 20.3	0.46	19.8	18.5 - 21.0	18.9	17.6 - 20.3	0.72	18.2	16.5 - 19.9	19.9	18.8 - 20.9	0.76	17.7	15.9 - 19.5	19.9	18.8 - 21.0	0.46	20.1	19.0 - 21.3	18.5	17.0 - 20.0	0.69	21.9	20.2 - 23.5	18.3	17.1 - 19.4	0.57	12.5	10.7 - 14.4	21.4	19.1 - 23.7
CostaRica	2005,2011	4986	26.4	25.2 - 27.6	0.48	31.1	29.4 - 32.8	21.2	19.4 - 22.9	0.64	28.8	26.9 - 30.7	25.0	23.4 - 26.6	0.87	35.0	31.8 - 38.1	25.1	23.8 - 26.5	0.62	26.5	24.6 - 28.4	26.3	24.7 - 27.9	0.68	33.1	31.0 - 35.2	23.2	21.7 - 24.7	0.63	32.3	29.7 - 34.9	19.4	17.2 - 21.6
Croatia	2015	2129	8.1	6.9 - 9.3	0.43	9.7	8.0 - 11.4	6.0	4.5 - 7.5	0.62	11.1	8.3 - 13.8	6.3	5.1 - 7.5	0.87	12.5	8.3 - 16.7	7.4	6.2 - 8.6	0.69	14.5	11.7 - 17.3	5.4	4.3 - 6.6	0.68	13.0	10.5 - 15.6	5.8	4.6 - 7.0	0.42	8.5	6.1 - 11.0	6.6	4.4 - 8.8
Czechia	2015	4593	4.1	3.5 - 4.7	0.44	4.3	3.5 - 5.0	3.9	3.0 - 4.8	0.68	4.5	3.4 - 5.6	3.9	3.3 - 4.6	0.86	3.4	2.0 - 4.8	4.2	3.6 - 4.9	0.72	7.8	6.3 - 9.3	2.9	2.3 - 3.5	0.71	4.8	3.7 - 5.9	3.8	3.2 - 4.5	0.47	3.9	2.8 - 5.1	4.8	3.5 - 6.0
Denmark	2015	3112	0.4	0.2 - 0.6	0.48	0.5	0.2 - 0.8	0.3	0.0 - 0.6	0.67	0.7	0.1 - 1.2	0.3	0.1 - 0.5	0.91	0.7	-0.3 - 1.7	0.4	0.2 - 0.6	0.79	0.4	-0.1 - 0.9	0.4	0.2 - 0.7	0.58	0.4	0.0 - 0.7	0.5	0.1 - 0.8	0.41	0.5	-0.0 - 1.0	0.3	-0.1 - 0.7
Estonia	2015	4922	4.4	3.9 - 5.0	0.38	4.9	4.2 - 5.7	3.6	2.8 - 4.5	0.53	4.7	3.7 - 5.7	4.2	3.5 - 4.9	0.84	5.0	3.5 - 6.5	4.3	3.7 - 5.0	0.67	4.1	3.1 - 5.1	4.9	4.1 - 5.6	0.59	5.6	4.5 - 6.6	3.7	3.0 - 4.4	0.42	4.7	3.5 - 5.9	4.3	3.2 - 5.5
France	2015	3455	0.8	0.5 - 1.2	0.45	1.1	0.6 - 1.5	0.6	0.2 - 1.0	0.68	1.0	0.4 - 1.5	0.8	0.4 - 1.2	0.84	1.4	0.4 - 2.4	0.7	0.4 - 1.1	0.57	0.5	0.1 - 0.8	1.2	0.7 - 1.7	0.62	1.4	0.7 - 2.0	0.5	0.2 - 0.9	0.52	1.3	0.5 - 2.1	0.5	0.0 - 1.0
Germany	2015	3759	0.8	0.5 - 1.1	0.47	0.9	0.5 - 1.4	0.6	0.2 - 0.9	0.65	1.0	0.3 - 1.7	0.7	0.4 - 1.0	0.86	0.1	-0.2 - 0.4	0.9	0.6 - 1.2	0.63	1.2	0.7 - 1.8	0.5	0.2 - 0.9	0.61	1.1	0.5 - 1.6	0.6	0.3 - 0.9	0.41	0.5	0.0 - 1.0	0.6	0.1 - 1.1
Greece	2015	4233	1.3	1.0 - 1.6	0.46	1.6	1.1 - 2.1	0.9	0.5 - 1.3	0.70	2.2	1.3 - 3.0	0.9	0.6 - 1.3	0.90	2.4	0.8 - 4.0	1.2	0.8 - 1.5	0.81	2.0	1.0 - 3.0	1.1	0.7 - 1.4	0.66	1.7	1.1 - 2.4	1.1	0.7 - 1.5	0.48	1.7	0.8 - 2.5	0.5	0.1 - 1.0
Hungary	2011	2594	6.3	5.3 - 7.2	0.41	7.7	6.3 - 9.1	4.2	3.1 - 5.4	0.56	9.0	6.9 - 11.0	4.1	3.2 - 5.1	0.85	5.8	3.4 - 8.2	6.3	5.3 - 7.3	0.63	8.9	7.0 - 10.9	4.9	3.8 - 5.9	0.67	10.4	8.3 - 12.4	4.2	3.3 - 5.1	0.39	11.8	9.2 - 14.3	2.6	1.3 - 3.8
Israel	2015	1908	1.6	1.0 - 2.2	0.47	1.9	1.1 - 2.7	1.2	0.5 - 2.0	0.72	2.6	1.1 - 4.0	1.2	0.7 - 1.8	0.88	2.8	1.0 - 4.6	1.4	0.9 - 2.0	0.93	0.9	-0.9 - 2.7	1.5	0.9 - 2.1	0.60	1.4	0.5 - 2.3	1.7	1.0 - 2.5	0.45	2.4	1.0 - 3.9	1.4	0.3 - 2.5
Italy	2015	4599	1.9	1.5 - 2.2	0.44	2.2	1.7 - 2.8	1.3	0.9 - 1.8	0.68	2.3	1.3 - 3.2	1.6	1.2 - 2.1	0.86	2.5	1.2 - 3.8	1.7	1.3 - 2.1	0.64	2.3	1.5 - 3.1	1.5	1.1 - 2.0	0.66	2.8	2.0 - 3.6	1.4	1.0 - 1.8	0.42	3.8	2.6 - 4.9	0.6	0.1 - 1.1
Luxembourg	2015	1343	2.0	1.3 - 2.8	0.47	2.5	1.3 - 3.6	1.5	0.6 - 2.5	0.63	2.2	0.6 - 3.9	1.9	1.1 - 2.8	0.88	2.1	-0.3 - 4.6	2.0	1.2 - 2.8	0.65	2.1	0.8 - 3.4	1.9	1.0 - 2.8	0.54	3.1	1.7 - 4.5	1.1	0.4 - 1.9	0.41	5.0	2.3 - 7.8	0.7	-0.4 - 1.7
Mexico	2012	9113	41.1	40.1 - 42.1	0.48	45.0	43.6 - 46.4	36.9	35.4 - 38.3	0.68	46.7	45.0 - 48.5	38.4	37.1 - 39.6	0.76	49.3	47.3 - 51.3	38.4	37.2 - 39.5	0.61	45.9	44.0 - 47.8	38.1	36.9 - 39.2	0.53	47.4	45.9 - 49.0	35.0	33.6 - 36.3	1.00	39.7	37.8 - 41.6	32.2	30.2 - 34.2
Netherlands	2013	3614	0.4	0.2 - 0.6	0.46	0.5	0.2 - 0.8	0.3	0.0 - 0.5	0.66	0.6	0.1 - 1.2	0.3	0.1 - 0.5	0.91	1.5	0.1 - 2.9	0.3	0.1 - 0.5	0.79	0.2	-0.1 - 0.5	0.3	0.1 - 0.6	0.60	0.6	0.2 - 1.0	0.3	0.1 - 0.5	0.39	0.6	0.0 - 1.1	0.5	-0.0 - 1.0
Poland	2015	1613	14.5	12.8 - 16.3	0.43	17.1	14.6 - 19.5	11.2	8.9 - 13.5	0.59	16.8	13.3 - 20.3	13.0	11.0 - 14.9	0.83	16.7	12.2 - 21.1	14.1	12.2 - 16.0	0.53	19.7	16.8 - 22.6	9.7	7.6 - 11.7	0.68	17.7	14.5 - 20.9	13.0	11.0 - 15.0	0.40	15.0	11.4 - 18.5	11.4	8.3 - 14.6
Portugal	2015	1593	5.7	4.6 - 6.9	0.44	6.3	4.7 - 8.0	4.9	3.4 - 6.5	0.73	6.4	3.7 - 9.1	5.5	4.2 - 6.7	0.77	6.7	4.1 - 9.4	5.4	4.2 - 6.7	0.73	9.9	7.0 - 12.8	4.2	3.0 - 5.3	0.67	7.9	5.5 - 10.3	4.7	3.4 - 5.9	0.47	5.1	3.0 - 7.3	3.4	1.6 - 5.2
Slovenia	2015	3839	5.7	4.9 - 6.4	0.45	6.4	5.4 - 7.4	4.8	3.8 - 5.8	0.63	7.4	5.7 - 9.0	4.6	3.9 - 5.4	0.87	7.4	5.2 - 9.7	5.4	4.6 - 6.2	0.44	8.1	7.0 - 9.3	2.7	1.9 - 3.5	0.65	8.5	7.1 - 10.0	4.1	3.3 - 4.9	0.42	10.2	8.1 - 12.3	3.6	2.3 - 4.9
Spain	2015	5275	3.5	3.0 - 4.0	0.47	4.4	3.7 - 5.2	2.4	1.8 - 3.0	0.68	4.8	3.6 - 6.0	2.9	2.3 - 3.4	0.87	4.1	2.6 - 5.6	3.4	2.9 - 3.9	0.92	5.5	3.9 - 7.0	3.3	2.8 - 3.9	0.56	3.9	3.1 - 4.6	3.2	2.5 - 3.8	0.50	4.2	3.1 - 5.3	1.8	1.1 - 2.6
Sweden	2015	3720	0.1	0.0 - 0.2	0.47	0.1	-0.0 - 0.3	0.1	-0.1 - 0.2	0.65	0.1	-0.1 - 0.3	0.1	-0.0 - 0.2	0.90	0.0	0.0 - 0.0	0.1	0.0 - 0.2	0.65	0.0	0.0 - 0.0	0.2	0.0 - 0.4	0.59	0.1	-0.1 - 0.2	0.1	-0.0 - 0.3	0.45	0.1	-0.1 - 0.4	0.4	-0.1 - 0.8
Switzerland	2015	2650	0.6	0.3 - 0.9	0.48	0.8	0.3 - 1.2	0.4	0.1 - 0.8	0.68	1.3	0.4 - 2.1	0.3	0.1 - 0.5	0.93	2.6	0.3 - 4.9	0.5	0.2 - 0.7	0.48	0.3	0.0 - 0.7	1.0	0.4 - 1.5	0.52	0.4	0.1 - 0.8	0.8	0.3 - 1.2	0.49	1.8	0.7 - 2.9	0.2	-0.2 - 0.7
US	2014	15916	7.6	7.2 - 8.0	0.46	9.0	8.4 - 9.6	5.9	5.3 - 6.4	0.04	7.6	7.2 - 8.0	6.3	4.6 - 8.1	0.84	13.0	11.8 - 14.2	6.6	6.1 - 7.0	0.73	5.9	5.2 - 6.6	8.2	7.7 - 8.7	0.70	11.6	10.8 - 12.5	5.8	5.4 - 6.3	0.64	12.8	11.8 - 13.9	4.8	4.1 - 5.5

## Sheet: Table S2
Table S2: Predictors of Grandchild Coresidence Among Older Adults (Margins from Logit)
Coefficients; Standard Errors in parentheses
PANEL A	Austria	Austria	Austria	Belgium	Belgium	Belgium	China	China	China	CostaRica	CostaRica	CostaRica	Croatia	Croatia	Croatia	Czechia	Czechia	Czechia	Denmark	Denmark	Denmark	Estonia	Estonia	Estonia	France	France	France	Germany	Germany	Germany	Greece	Greece	Greece	Hungary	Hungary	Hungary	Israel	Israel	Israel	Italy	Italy	Italy	Luxembourg	Luxembourg	Luxembourg	Mexico	Mexico	Mexico	Netherlands
	M1	M2	M3	M1	M2	M3	M1	M2	M3	M1	M2	M3	M1	M2	M3	M1	M2	M3	M1	M2	M3	M1	M2	M3	M1	M2	M3	M1	M2	M3	M1	M2	M3	M1	M2	M3	M1	M2	M3	M1	M2	M3	M1	M2	M3	M1	M2	M3	M1
Partnered, not single	0.003	0.007	0.003	-0.002	-0.002	-0.004+	0.017	0.004	-0.050**	-0.038*	-0.023	-0.01	-0.045**	-0.048**	-0.017	-0.005	-0.008	-0.019**	-0.003	-0.005+	-0.004	-0.005	-0.005	-0.003	-0.002	0	0	-0.003	-0.004	-0.002	-0.010**	-0.010**	-0.006+	-0.045**	-0.046**	-0.044**	-0.011+	-0.013*	-0.002	-0.006	-0.005	-0.004	-0.003	0	0.004	-0.083**	-0.089**	-0.029	-0.003
	(0.006)	(0.006)	(0.005)	(0.003)	(0.003)	(0.002)	(0.013)	(0.018)	(0.016)	(0.015)	(0.016)	(0.016)	(0.013)	(0.014)	(0.013)	(0.006)	(0.008)	(0.007)	(0.002)	(0.003)	(0.002)	(0.006)	(0.006)	(0.007)	(0.003)	(0.004)	(0.002)	(0.004)	(0.004)	(0.001)	(0.003)	(0.004)	(0.004)	(0.016)	(0.017)	(0.015)	(0.007)	(0.006)	(0.002)	(0.005)	(0.005)	(0.004)	(0.009)	(0.010)	(0.008)	(0.021)	(0.022)	(0.026)	(0.002)
lnTotInc		-0.004**	-0.003**		0	0		0.013+	0.016+		-0.007**	-0.005**		0.001	0		0.007	0.009		0.002	0.001		0	0		-0.001*	-0.001		0.003+	0.002*		0	0		0.001	0.003		0.002+	0		-0.001**	-0.001**		-0.003*	-0.003*		0.001	-0.001
		(0.001)	(0.001)		(0.001)	(0.001)		(0.007)	(0.009)		(0.002)	(0.002)		(0.002)	(0.002)		(0.006)	(0.006)		(0.001)	(0.001)		(0.002)	(0.002)		(0.001)	(0.000)		(0.002)	(0.001)		(0.000)	(0.000)		(0.003)	(0.003)		(0.001)	(0.000)		(0.000)	(0.000)		(0.001)	(0.001)		(0.002)	(0.002)
Urban			-0.017**			-0.001			-0.025			0.032*			-0.069**			-0.036**			0			0.011			0.005*			-0.002+			-0.004			-0.032*			0.001			-0.006			-0.009			-0.029
			(0.005)			(0.002)			(0.019)			(0.016)			(0.010)			(0.006)			(0.002)			(0.007)			(0.002)			(0.001)			(0.003)			(0.015)			(0.005)			(0.004)			(0.008)			(0.022)
Sex=Male			-0.003			-0.002			-0.003			-0.093**			-0.018			-0.002			-0.001			-0.012+			-0.002			0			-0.001			-0.017			-0.001			-0.005			-0.009			-0.069**
			(0.004)			(0.002)			(0.015)			(0.016)			(0.012)			(0.007)			(0.001)			(0.007)			(0.002)			(0.001)			(0.004)			(0.015)			(0.003)			(0.004)			(0.007)			(0.024)
Age			0.022			0.031**			0.113			0.146+			-0.034			0.019			0.023*			0.074			-0.037+			-0.032*			-0.019			0.275**			0.036**			-0.027			0.063			0.03
			(0.034)			(0.012)			(0.112)			(0.084)			(0.109)			(0.051)			(0.010)			(0.046)			(0.020)			(0.016)			(0.022)			(0.106)			(0.013)			(0.034)			(0.049)			(0.135)
Age2			0			-0.000*			-0.002			-0.002+			0.001			0			-0.000*			-0.001			0.001+			0.000*			0			-0.004*			-0.000**			0			-0.001			0
			(0.000)			(0.000)			(0.002)			(0.001)			(0.002)			(0.001)			(0.000)			(0.001)			(0.000)			(0.000)			(0.000)			(0.001)			(0.000)			(0.000)			(0.001)			(0.002)
Age3			0			0.000*			0			0.000+			0			0			0.000*			0			-0.000*			-0.000*			0			0.000*			0.000*			0			0			0
			(0.000)			(0.000)			(0.000)			(0.000)			(0.000)			(0.000)			(0.000)			(0.000)			(0.000)			(0.000)			(0.000)			(0.000)			(0.000)			(0.000)			(0.000)			(0.000)
NChildren			0.004**			0.002**			0.025**			0.028**			0.016**			0.011**			0			0.006**			0.002**			0.001*			0.005**			0.005			0			0.005**			0			0.023**
			(0.001)			(0.001)			(0.005)			(0.002)			(0.004)			(0.002)			(0.000)			(0.002)			(0.001)			(0.000)			(0.001)			(0.004)			(0.000)			(0.001)			(0.001)			(0.004)
N	3217	3054	2877	4863	4209	4087	7038	4932	4932	4986	4923	4923	2129	2021	1998	4593	4414	4006	3112	2673	2632	4922	4796	4386	3455	3172	3119	3759	3382	3317	4233	3923	3829	2594	2497	2449	1908	1698	1520	4599	4351	4046	1343	991	962	9113	8567	8508	3614
PANEL B	Austria	Austria	Austria	Belgium	Belgium	Belgium	China	China	China	CostaRica	CostaRica	CostaRica	Croatia	Croatia	Croatia	Czechia	Czechia	Czechia	Denmark	Denmark	Denmark	Estonia	Estonia	Estonia	France	France	France	Germany	Germany	Germany	Greece	Greece	Greece	Hungary	Hungary	Hungary	Israel	Israel	Israel	Italy	Italy	Italy	Luxembourg	Luxembourg	Luxembourg	Mexico	Mexico	Mexico	Netherlands
	M1	M2	M3	M1	M2	M3	M1	M2	M3	M1	M2	M3	M1	M2	M3	M1	M2	M3	M1	M2	M3	M1	M2	M3	M1	M2	M3	M1	M2	M3	M1	M2	M3	M1	M2	M3	M1	M2	M3	M1	M2	M3	M1	M2	M3	M1	M2	M3	M1
No ADL impairment	-0.008	-0.007	-0.003	0.008+	0.008+	0.004	0.023+	0	-0.019	-0.091**	-0.083**	-0.064**	-0.042*	-0.045*	-0.009	0.009	0.008	0.006	-0.003	-0.003	-0.003	-0.006	-0.005	-0.004	-0.005	-0.005	-0.004+	0.013*	0.013*	0.005+	-0.009*	-0.010*	-0.004	0.005	0.006	0	-0.01	-0.009	-0.003	-0.007	-0.005	0.001	-0.001	-0.004	-0.006	-0.108**	-0.111**	-0.065**	-0.006*
	(0.007)	(0.007)	(0.006)	(0.004)	(0.005)	(0.003)	(0.013)	(0.017)	(0.015)	(0.019)	(0.020)	(0.021)	(0.018)	(0.018)	(0.016)	(0.009)	(0.009)	(0.009)	(0.003)	(0.003)	(0.003)	(0.008)	(0.008)	(0.009)	(0.004)	(0.004)	(0.002)	(0.006)	(0.007)	(0.003)	(0.004)	(0.005)	(0.004)	(0.020)	(0.021)	(0.019)	(0.006)	(0.007)	(0.003)	(0.006)	(0.006)	(0.007)	(0.014)	(0.013)	(0.010)	(0.023)	(0.024)	(0.025)	(0.002)
lnTotInc		-0.003*	-0.003*		0	0		0.013*	0.015+		-0.007**	-0.005**		0	0		0.004	0.005		0	0		0	-0.001		-0.001+	-0.001		0.001	0.001		0	0		-0.002	-0.001		0.001	0		-0.001**	-0.001**		-0.003*	-0.003*		0	-0.001
		(0.001)	(0.001)		(0.001)	(0.000)		(0.006)	(0.008)		(0.002)	(0.002)		(0.002)	(0.002)		(0.004)	(0.004)		(0.001)	(0.000)		(0.001)	(0.002)		(0.001)	(0.000)		(0.001)	(0.001)		(0.000)	(0.000)		(0.002)	(0.003)		(0.001)	(0.000)		(0.000)	(0.000)		(0.001)	(0.001)		(0.002)	(0.002)
Urban			-0.018**			-0.001			-0.023			0.033*			-0.070**			-0.035**			0.001			0.011			0.005*			-0.002+			-0.004			-0.032*			0.001			-0.006			-0.009			-0.023
			(0.005)			(0.002)			(0.019)			(0.016)			(0.010)			(0.006)			(0.002)			(0.007)			(0.002)			(0.001)			(0.004)			(0.016)			(0.005)			(0.004)			(0.008)			(0.022)
Sex=Male			-0.002			-0.002			-0.007			-0.093**			-0.024*			-0.006			-0.001			-0.013+			-0.002			-0.001			-0.004			-0.033*			-0.002			-0.006			-0.008			-0.075**
			(0.004)			(0.002)			(0.015)			(0.016)			(0.011)			(0.006)			(0.002)			(0.007)			(0.002)			(0.001)			(0.003)			(0.016)			(0.003)			(0.004)			(0.008)			(0.021)
Age			0.023			0.033**			0.094			0.141+			-0.039			0.021			0.024*			0.075			-0.035+			-0.030*			-0.024			0.298**			0.036**			-0.028			0.063			0.035
			(0.034)			(0.012)			(0.111)			(0.084)			(0.108)			(0.051)			(0.011)			(0.046)			(0.019)			(0.015)			(0.022)			(0.110)			(0.013)			(0.034)			(0.049)			(0.133)
Age2			0			-0.000*			-0.001			-0.002			0.001			0			-0.000*			-0.001			0.001+			0.000*			0			-0.004**			-0.000**			0			-0.001			0
			(0.000)			(0.000)			(0.002)			(0.001)			(0.002)			(0.001)			(0.000)			(0.001)			(0.000)			(0.000)			(0.000)			(0.002)			(0.000)			(0.000)			(0.001)			(0.002)
Age3			0			0.000*			0			0			0			0			0.000*			0			-0.000*			-0.000*			0			0.000**			0.000*			0			0			0
			(0.000)			(0.000)			(0.000)			(0.000)			(0.000)			(0.000)			(0.000)			(0.000)			(0.000)			(0.000)			(0.000)			(0.000)			(0.000)			(0.000)			(0.000)			(0.000)
NChildren			0.004**			0.002**			0.024**			0.028**			0.015**			0.010**			0			0.006**			0.002**			0.001*			0.005**			0.004			0			0.005**			0			0.022**
			(0.001)			(0.001)			(0.005)			(0.002)			(0.004)			(0.002)			(0.001)			(0.002)			(0.001)			(0.000)			(0.001)			(0.004)			(0.000)			(0.001)			(0.001)			(0.004)
N	3217	3054	2877	4863	4209	4087	7038	4932	4932	4986	4923	4923	2129	2021	1998	4593	4414	4006	3112	2673	2632	4922	4796	4386	3455	3172	3119	3759	3382	3317	4233	3923	3829	2594	2497	2449	1908	1698	1520	4599	4351	4046	1343	991	962	9113	8567	8508	3614
PANEL C	Austria	Austria	Austria	Belgium	Belgium	Belgium	China	China	China	CostaRica	CostaRica	CostaRica	Croatia	Croatia	Croatia	Czechia	Czechia	Czechia	Denmark	Denmark	Denmark	Estonia	Estonia	Estonia	France	France	France	Germany	Germany	Germany	Greece	Greece	Greece	Hungary	Hungary	Hungary	Israel	Israel	Israel	Italy	Italy	Italy	Luxembourg	Luxembourg	Luxembourg	Mexico	Mexico	Mexico	Netherlands
	M1	M2	M3	M1	M2	M3	M1	M2	M3	M1	M2	M3	M1	M2	M3	M1	M2	M3	M1	M2	M3	M1	M2	M3	M1	M2	M3	M1	M2	M3	M1	M2	M3	M1	M2	M3	M1	M2	M3	M1	M2	M3	M1	M2	M3	M1	M2	M3	M1
Above median education	-0.006	-0.006	-0.002	-0.004	-0.003	-0.002	-0.035**	-0.043**	-0.016	-0.095**	-0.083**	-0.055**	-0.062**	-0.065**	-0.037**	-0.009	-0.013+	-0.002	0.001	0	0	-0.018**	-0.017**	-0.017**	-0.007*	-0.007*	-0.003	-0.004	-0.004	-0.001	-0.006+	-0.006	-0.003	-0.052**	-0.052**	-0.036*	0.004	0.004	0.001	-0.012**	-0.011*	-0.006	-0.019**	-0.019*	-0.015*	-0.125**	-0.113**	-0.050*	-0.003
	(0.005)	(0.005)	(0.004)	(0.002)	(0.003)	(0.002)	(0.012)	(0.015)	(0.014)	(0.015)	(0.015)	(0.016)	(0.012)	(0.012)	(0.011)	(0.007)	(0.007)	(0.007)	(0.003)	(0.003)	(0.002)	(0.006)	(0.006)	(0.006)	(0.003)	(0.003)	(0.002)	(0.003)	(0.003)	(0.001)	(0.003)	(0.004)	(0.003)	(0.016)	(0.017)	(0.016)	(0.006)	(0.007)	(0.003)	(0.004)	(0.004)	(0.004)	(0.007)	(0.008)	(0.007)	(0.021)	(0.022)	(0.024)	(0.002)
lnTotInc		-0.003*	-0.003*		0	0		0.014*	0.015+		-0.006**	-0.005**		0	0		0.006	0.005		0	0		0	0		-0.001	0		0.002	0.002+		0	0		0	0.001		0.001	0		-0.001**	-0.001**		-0.002*	-0.002*		0	-0.001
		(0.001)	(0.001)		(0.001)	(0.001)		(0.007)	(0.008)		(0.002)	(0.002)		(0.002)	(0.002)		(0.005)	(0.004)		(0.001)	(0.000)		(0.002)	(0.002)		(0.001)	(0.000)		(0.001)	(0.001)		(0.000)	(0.000)		(0.003)	(0.003)		(0.001)	(0.000)		(0.000)	(0.000)		(0.001)	(0.001)		(0.002)	(0.002)
Urban			-0.017**			-0.001			-0.021			0.043**			-0.060**			-0.035**			0.001			0.013+			0.005*			-0.002			-0.003			-0.025+			0.001			-0.005			-0.007			-0.011
			(0.005)			(0.002)			(0.018)			(0.016)			(0.010)			(0.006)			(0.003)			(0.007)			(0.002)			(0.001)			(0.004)			(0.015)			(0.005)			(0.004)			(0.007)			(0.023)
Sex=Male			-0.002			-0.002			-0.009			-0.094**			-0.027*			-0.006			-0.001			-0.012+			-0.002			-0.001			-0.004			-0.026			-0.002			-0.006			-0.008			-0.077**
			(0.004)			(0.002)			(0.015)			(0.015)			(0.011)			(0.007)			(0.002)			(0.007)			(0.002)			(0.001)			(0.003)			(0.016)			(0.002)			(0.004)			(0.007)			(0.021)
Age			0.023			0.034**			0.089			0.125			-0.069			0.02			0.026*			0.076+			-0.035+			-0.034*			-0.023			0.267**			0.036**			-0.031			0.057			-0.001
			(0.034)			(0.012)			(0.110)			(0.084)			(0.104)			(0.052)			(0.011)			(0.045)			(0.019)			(0.017)			(0.023)			(0.098)			(0.013)			(0.033)			(0.043)			(0.136)
Age2			0			-0.000**			-0.001			-0.002			0.001			0			-0.000*			-0.001			0.001+			0.001*			0			-0.004**			-0.000*			0			-0.001			0
			(0.000)			(0.000)			(0.002)			(0.001)			(0.001)			(0.001)			(0.000)			(0.001)			(0.000)			(0.000)			(0.000)			(0.001)			(0.000)			(0.000)			(0.001)			(0.002)
Age3			0			0.000*			0			0			0			0			0.000*			0			-0.000*			-0.000*			0			0.000**			0.000*			0			0			0
			(0.000)			(0.000)			(0.000)			(0.000)			(0.000)			(0.000)			(0.000)			(0.000)			(0.000)			(0.000)			(0.000)			(0.000)			(0.000)			(0.000)			(0.000)			(0.000)
NChildren			0.004**			0.002**			0.024**			0.026**			0.012**			0.010**			0			0.006**			0.002**			0.001*			0.005**			0.002			0			0.004**			0			0.020**
			(0.001)			(0.001)			(0.005)			(0.002)			(0.004)			(0.002)			(0.001)			(0.002)			(0.001)			(0.000)			(0.001)			(0.004)			(0.000)			(0.001)			(0.001)			(0.004)
N	3217	3054	2877	4863	4209	4087	7038	4932	4932	4986	4923	4923	2129	2021	1998	4593	4414	4006	3112	2673	2632	4922	4796	4386	3455	3172	3119	3759	3382	3317	4233	3923	3829	2594	2497	2449	1908	1698	1520	4599	4351	4046	1343	991	962	9113	8567	8508	3614
[truncated: 23 more columns]

## Sheet: Table S3
Table S3: Summary Statistics for Grandparents with Coresident Grandchildren
Country identifier	(count) Male	Percent in Skipped Generation Household	CI for Skipped Generation Household	Average Number of Coresident Grand-children	CI for Average Number of Coresident Grand-children	Percent with Youngest Coresident Grandchild ages 0-5yrs	CI for Youngest Coresident Grandchild ages 0-5yrs	Percent with Youngest Coresident Grandchild ages 6-17yrs	CI for Youngest Coresident Grandchild ages 6-17yrs	Percent with Youngest Coresident Grandchild ages 18+yrs	CI for Youngest Coresident Grandchild ages 18+yrs
Austria	75	30.5	19.8 - 41.1	1.5	1.3 - 1.6	20.5	11.2 - 29.9	36.3	25.1 - 47.4	43.2	31.7 - 54.7
Belgium	40	39.8	23.9 - 55.6	1.2	1.0 - 1.3	35.6	20.1 - 51.1	30.2	15.4 - 45.1	34.2	18.8 - 49.6
China	1449	40.2	37.6 - 42.8	1.7	1.6 - 1.7	36.7	34.1 - 39.3	51.2	48.6 - 53.9	12.1	10.4 - 13.8
CostaRica	1431	17.8	15.8 - 19.8	1.8	1.7 - 1.8	37.2	34.7 - 39.7	44.4	41.8 - 47.0	18.4	16.4 - 20.4
Croatia	157	15.8	10.0 - 21.5	1.8	1.6 - 1.9	25.4	18.5 - 32.3	42.3	34.5 - 50.1	32.3	24.9 - 39.7
Czechia	210	27.9	21.7 - 34.0	1.5	1.4 - 1.7	23.2	17.4 - 28.9	54.3	47.5 - 61.1	22.5	16.8 - 28.2
Denmark	12	20.6	-6.3 - 47.4	1.7	1.2 - 2.1	45.8	12.8 - 78.9	39.6	7.2 - 72.1	14.6	-8.8 - 38.0
Estonia	220	32.4	26.1 - 38.6	1.3	1.3 - 1.4	17.1	12.1 - 22.1	46.3	39.7 - 53.0	35.2	28.9 - 41.6
France	26	14.6	0.0 - 29.1	1.4	1.1 - 1.7	15.4	0.5 - 30.3	69.2	50.2 - 88.2	15.4	0.5 - 30.2
Germany	29	54.8	35.6 - 74.1	1.1	1.0 - 1.3	17.2	2.6 - 31.8	33.2	15.0 - 51.5	49.6	30.2 - 68.9
Greece	52	17.8	7.1 - 28.6	1.3	1.1 - 1.5	14.0	4.3 - 23.8	45.1	31.1 - 59.0	36.4	22.9 - 49.9
Hungary	151	18.1	11.9 - 24.3	1.5	1.4 - 1.6	20.1	13.7 - 26.6	45.6	37.5 - 53.6	33.4	25.8 - 41.0
Israel	45	21.6	9.1 - 34.1	1.3	1.1 - 1.5	29.3	15.5 - 43.1	31.4	17.3 - 45.5	39.3	24.5 - 54.2
Italy	90	10.7	4.2 - 17.2	1.5	1.3 - 1.6	20.1	11.7 - 28.5	54.1	43.6 - 64.6	24.1	15.1 - 33.1
Luxembourg	28	10.8	-1.5 - 23.0	1.7	1.3 - 2.2	37.4	18.3 - 56.5	36.8	17.7 - 55.8	25.8	8.5 - 43.1
Mexico	6612	9.0	8.2 - 9.9	2.3	2.3 - 2.4	33.6	32.1 - 35.1	50.0	48.4 - 51.5	15.3	14.2 - 16.4
Netherlands	13	42.8	11.6 - 73.9	1.3	1.0 - 1.6	19.5	-5.4 - 44.4	53.2	21.9 - 84.6	27.3	-0.7 - 55.3
Poland	251	8.1	4.7 - 11.6	1.8	1.7 - 1.9	25.2	19.8 - 30.6	45.7	39.5 - 51.9	28.6	23.0 - 34.3
Portugal	116	21.1	13.5 - 28.6	1.3	1.2 - 1.4	13.2	7.0 - 19.5	30.4	21.9 - 38.9	54.1	44.9 - 63.3
Slovenia	211	15.2	10.3 - 20.1	1.6	1.5 - 1.7	26.4	20.4 - 32.4	35.0	28.5 - 41.5	38.0	31.4 - 44.6
Spain	145	12.1	6.7 - 17.4	1.5	1.3 - 1.6	25.2	18.0 - 32.3	47.0	38.8 - 55.2	27.8	20.4 - 35.2
Sweden	5	35.0	-31.2 - 101.2	1.0	1.0 - 1.0	37.0	-30.0 - 104.1	0.0	0.0 - 0.0	63.0	-4.1 - 130.0
Switzerland	14	36.6	7.8 - 65.5	1.1	0.9 - 1.2	43.3	13.6 - 73.0	36.4	7.6 - 65.2	20.3	-3.8 - 44.3
US	1517	31.3	28.9 - 33.6	1.7	1.6 - 1.7	33.7	31.3 - 36.1	39.6	37.1 - 42.1	25.0	22.8 - 27.2
